# Supplementary material for: Predicting Selective RNA Processing and Stabilization Operons in Clostridium spp
Source: Front Microbiol. 2021 Jun 9;12:673349. doi: 10.3389/fmicb.2021.673349 (PMC8219983; doi:10.3389/fmicb.2021.673349)
Supplement: Supplementary Data 1A — Primer sequences used in the experimental validation of four stem-loops. [file Table_1.XLSX]

## Sheet: Supplementary Data 1A
Supplementary Data 1A
Primer sequences used in the experimental validation of four stem-loops
Primer	Primer Sequence (5'to3')
SL-0731-F1	actaaatgtaagctttaaaaaaaaatttaggaggttagttaga
SL-0731-F2	ggaagatcttttttaatgcttgcattactaaatgtaagctttaaa
SL-1491-F1	ttaaatggattgcagcttgtaaaatttaggaggttagttaga
SL-1491-F2	ggaagatctacaggctgcagtccttaaatggattgcagcttgt
SL-0998-F1	ttgatctcatacagggatTGGTTaaaatttaggaggttagttaga
SL-0998-F2	ggaagatctatccctgtatgggttgatctcatacagggatTG
SL-0273-F1	gtagggtaggttttttaaaatttaggaggttagttaga
SL-0273-F2	ggaagatctaaaaaacctacctgtagggtaggttttttaaa
mcherry-R	ttagaattcttatttataaagttcatccattc

## Sheet: Supplementary Data 1B
Supplementary Data 1B
Protein expression extracted from the wild-type of C. cellulolyticum in cellobiose medium using the SDS-PAGE and LC-MS/MS techniques
Accession	Synonym	Description	# PSMs	Area	# AAs	MW [kDa]	calc. pI
220927460	Ccel_0001	chromosomal replication initiator protein DnaA [Clostridium cellulolyticum H10]	14	1.80126e+07	440	50.0569	6.04932
220927461	Ccel_0002	polymerase III, beta subunit [Clostridium cellulolyticum H10]	36	8.69631e+07	366	40.7435	4.93213
220927465	Ccel_0006	DNA gyrase, B subunit [Clostridium cellulolyticum H10]	67	1.53914e+08	642	71.9848	5.56689
220927467	Ccel_0008	parB-like partition protein [Clostridium cellulolyticum H10]	20	3.64123e+07	281	31.8172	8.00146
220927469	Ccel_0010	TPR repeat-containing protein [Clostridium cellulolyticum H10]	10	1.2362e+07	253	29.387	9.0415
220927475	Ccel_0016	pyruvate flavodoxin/ferredoxin oxidoreductase domain protein [Clostridium cellulolyticum H10]	1244	7.73126e+09	1183	128.604	6.13818
220927477	Ccel_0018	formate-tetrahydrofolate ligase FTHFS [Clostridium cellulolyticum H10]	30	8.90256e+07	556	59.9224	6.85889
220927480	Ccel_0021	Peptidoglycan-binding LysM [Clostridium cellulolyticum H10]	12	1.25091e+07	522	58.8143	4.7417
220927481	Ccel_0022	4-diphosphocytidyl-2C-methyl-D-erythritol kinase [Clostridium cellulolyticum H10]	14	1.48747e+07	283	30.6074	8.35303
220927482	Ccel_0023	transcriptional regulator, GntR family [Clostridium cellulolyticum H10]	50	1.20595e+08	228	26.0558	8.70459
220927483	Ccel_0024	AAA ATPase central domain protein [Clostridium cellulolyticum H10]	54	4.78482e+07	533	60.7692	5.47803
220927484	Ccel_0025	phage shock protein A, PspA [Clostridium cellulolyticum H10]	37	155354630	243	27.7222	7.25439
220927487	Ccel_0028	protein of unknown function DUF342 [Clostridium cellulolyticum H10]	12	1.01403e+07	525	58.4257	7.6792
220927488	Ccel_0029	hypothetical protein Ccel_0029 [Clostridium cellulolyticum H10]	17	3.52906e+07	641	73.9707	5.07178
220927501	Ccel_0042	primosome, DnaD subunit [Clostridium cellulolyticum H10]	4	4.7426e+06	328	38.8004	6.56592
220927502	Ccel_0043	Ferritin Dps family protein [Clostridium cellulolyticum H10]	22	1.99855e+08	171	19.9359	4.81787
220927510	Ccel_0051	nuclease SbcCD, D subunit [Clostridium cellulolyticum H10]	4	1.34118e+07	388	43.3643	5.18604
220927511	Ccel_0052	SMC domain protein [Clostridium cellulolyticum H10]	9	7.73674e+06	1049	119.986	6.22705
220927512	Ccel_0053	1,4-alpha-glucan branching enzyme [Clostridium cellulolyticum H10]	3	7.50982e+06	742	85.8966	5.88428
220927513	Ccel_0054	periplasmic sugar-binding protein [Clostridium cellulolyticum H10]	2	9.77197e+06	352	39.3987	8.38232
220927515	Ccel_0056	single-strand binding protein [Clostridium cellulolyticum H10]	17	3.18442e+07	142	15.9156	5.17334
220927516	Ccel_0057	ribosomal protein S18 [Clostridium cellulolyticum H10]	9	5.11804e+07	97	11.197	10.3452
220927521	Ccel_0062	hydrolase (metallo-beta-lactamase superfamily)-like protein [Clostridium cellulolyticum H10]	6	6.49109e+06	331	37.141	6.88818
220927531	Ccel_0072	hypothetical protein Ccel_0072 [Clostridium cellulolyticum H10]	13	11855868	838	97.0277	6.65381
220927534	Ccel_0075	ribosomal protein S18 [Clostridium cellulolyticum H10]	9	5.11804e+07	96	11.124	10.3452
220927537	Ccel_0078	prephenate dehydratase [Clostridium cellulolyticum H10]	14	15670970	280	30.996	5.71924
220927540	Ccel_0081	ribosomal protein L9 [Clostridium cellulolyticum H10]	30	5.30048e+07	148	16.369	9.56885
220927541	Ccel_0082	replicative DNA helicase [Clostridium cellulolyticum H10]	8	1.12849e+07	446	50.0232	5.50342
220927543	Ccel_0084	hypoxanthine phosphoribosyltransferase [Clostridium cellulolyticum H10]	5	4.85742e+06	179	19.9858	6.59521
220927544	Ccel_0085	ATP-dependent metalloprotease FtsH [Clostridium cellulolyticum H10]	38	6.36365e+07	619	67.9157	6.02393
220927546	Ccel_0087	S-adenosylmethionine synthetase [Clostridium cellulolyticum H10]	106	1.13091e+09	396	43.2519	5.78271
220927550	Ccel_0091	regulatory protein, MerR [Clostridium cellulolyticum H10]	16	8.36961e+06	137	15.7117	7.53271
220927551	Ccel_0092	Anti-sigma-28 factor FlgM family protein [Clostridium cellulolyticum H10]	5	5.72634e+06	95	10.6737	9.30518
220927557	Ccel_0098	protein of unknown function DUF180 [Clostridium cellulolyticum H10]	3	7.75645e+06	148	16.9707	4.70361
220927559	Ccel_0100	flagellin domain protein [Clostridium cellulolyticum H10]	19	1.53793e+07	273	29.4619	5.49072
220927560	Ccel_0101	flagellin domain protein [Clostridium cellulolyticum H10]	19	1.53793e+07	273	29.6589	4.88135
220927561	Ccel_0102	flagellin domain protein [Clostridium cellulolyticum H10]	19	1.53793e+07	276	29.765	5.75732
220927582	Ccel_0123	ABC transporter related [Clostridium cellulolyticum H10]	9	7.78576e+06	643	73.3442	5.80811
220927583	Ccel_0124	DEAD/DEAH box helicase domain protein [Clostridium cellulolyticum H10]	3	2.0873e+07	437	49.351	9.77393
220927584	Ccel_0125	transcriptional regulator, AraC family [Clostridium cellulolyticum H10]	5	5.35912e+06	300	34.2026	6.88818
220927585	Ccel_0126	3-isopropylmalate dehydratase, large subunit [Clostridium cellulolyticum H10]	146	1.05781e+09	419	44.8999	6.12549
220927586	Ccel_0127	3-isopropylmalate dehydratase, small subunit [Clostridium cellulolyticum H10]	29	3.01693e+08	163	17.913	5.37646
220927587	Ccel_0128	3-isopropylmalate dehydrogenase [Clostridium cellulolyticum H10]	99	1.10651e+09	356	38.0908	5.97314
220927594	Ccel_0135	hypothetical protein Ccel_0135 [Clostridium cellulolyticum H10]	11	1.59726e+07	154	18.5722	9.68604
220927595	Ccel_0136	putative transcriptional acitvator, Baf family [Clostridium cellulolyticum H10]	4	5.27755e+06	255	27.9599	7.95752
220927596	Ccel_0137	L-lactate dehydrogenase [Clostridium cellulolyticum H10]	107	1.48143e+09	310	33.1423	5.85889
220927597	Ccel_0138	malic protein NAD-binding [Clostridium cellulolyticum H10]	453	2.53445e+09	391	41.7608	5.46533
220927605	Ccel_0146	polysaccharide deacetylase [Clostridium cellulolyticum H10]	17	2.5678e+07	266	30.8383	5.96045
220927609	Ccel_0150	extracellular solute-binding protein family 1 [Clostridium cellulolyticum H10]	13	1.33954e+07	567	64.1818	5.22412
220927615	Ccel_0156	thymidylate kinase [Clostridium cellulolyticum H10]	4	3.92078e+07	206	23.2269	5.37646
220927616	Ccel_0157	protein of unknown function DUF970 [Clostridium cellulolyticum H10]	10	1.73128e+07	109	11.8422	6.78564
220927619	Ccel_0160	PSP1 domain protein [Clostridium cellulolyticum H10]	28	4.0524e+07	291	32.7479	5.05908
220927622	Ccel_0163	Uroporphyrin-III C/tetrapyrrole (Corrin/Porphyrin) methyltransferase [Clostridium cellulolyticum H10]	3	3.16208e+06	282	32.0269	6.59521
220927623	Ccel_0164	transcriptional regulator, AbrB family [Clostridium cellulolyticum H10]	7	5.81435e+07	79	8.96483	8.14795
220927632	Ccel_0173	hemerythrin-like metal-binding protein [Clostridium cellulolyticum H10]	16	2.75828e+07	132	15.3339	6.80029
220927634	Ccel_0175	metalloenzyme domain protein [Clostridium cellulolyticum H10]	4	6.95815e+06	297	33.349	6.3667
220927636	Ccel_0177	deoxyuridine 5'-triphosphate nucleotidohydrolase Dut [Clostridium cellulolyticum H10]	4	6.77443e+06	167	18.1474	5.42725
220927637	Ccel_0178	GTP-binding proten HflX [Clostridium cellulolyticum H10]	17	24694705	596	66.62	5.50342
220927638	Ccel_0179	NUDIX hydrolase [Clostridium cellulolyticum H10]	35	2.49259e+08	137	15.678	6.72705
220927640	Ccel_0181	protein of unknown function DUF28 [Clostridium cellulolyticum H10]	32	7.54399e+06	248	27.5662	4.70361
220927644	Ccel_0186	transcriptional regulator, AraC family [Clostridium cellulolyticum H10]	14	1.72088e+07	452	53.0501	5.51611
220927649	Ccel_0191	Appr-1-p processing domain protein [Clostridium cellulolyticum H10]	3	7.24849e+06	341	37.7727	6.45557
220927653	Ccel_0195	ABC transporter related [Clostridium cellulolyticum H10]	7	3.79385e+07	237	26.1894	5.49072
220927661	Ccel_0203	glycoside hydrolase family 3 domain protein [Clostridium cellulolyticum H10]	92	1.93375e+08	712	78.6505	5.46533
220927663	Ccel_0205	tRNA synthetase class I (M) [Clostridium cellulolyticum H10]	104	2.19897e+08	678	77.9481	5.93506
220927668	Ccel_0210	Acetyl xylan esterase [Clostridium cellulolyticum H10]	44	8.16944e+07	319	36.2338	5.43994
220927670	Ccel_0212	phosphoenolpyruvate carboxykinase (GTP) [Clostridium cellulolyticum H10]	698	5.7486e+09	597	66.188	5.50342
220927686	Ccel_0228	RNA polymerase, sigma-24 subunit, ECF subfamily [Clostridium cellulolyticum H10]	4	7.0217e+06	180	21.0719	5.69385
220927697	Ccel_0239	hypothetical protein Ccel_0239 [Clostridium cellulolyticum H10]	5	1.27617e+07	336	38.6545	10.1694
220927698	Ccel_0240	hypothetical protein Ccel_0240 [Clostridium cellulolyticum H10]	5	2.62347e+06	197	23.1552	4.61475
220927700	Ccel_0242	DNA polymerase III, subunits gamma and tau [Clostridium cellulolyticum H10]	3	5.91244e+06	562	61.8353	5.42725
220927701	Ccel_0243	hypothetical protein Ccel_0243 [Clostridium cellulolyticum H10]	17	1.07764e+07	115	12.1992	4.91943
220927706	Ccel_0248	DHHA2 domain protein [Clostridium cellulolyticum H10]	35	4.78131e+07	548	60.8166	5.64307
220927711	Ccel_0253	hypothetical protein Ccel_0253 [Clostridium cellulolyticum H10]	16	6.74567e+07	122	13.5299	5.99854
220927712	Ccel_0254	hypothetical protein Ccel_0254 [Clostridium cellulolyticum H10]	73	2.6177e+08	400	44.4828	6.29053
220927713	Ccel_0255	peptide chain release factor 1 [Clostridium cellulolyticum H10]	40	4.15604e+07	359	41.0069	5.21143
220927715	Ccel_0257	Sua5/YciO/YrdC/YwlC family protein [Clostridium cellulolyticum H10]	9	1.55136e+07	359	38.5311	6.26514
220927717	Ccel_0259	sugar-phosphate isomerase, RpiB/LacA/LacB family [Clostridium cellulolyticum H10]	9	5.94938e+06	149	16.1532	5.90967
220927718	Ccel_0260	uracil phosphoribosyltransferase [Clostridium cellulolyticum H10]	58	2.67958e+08	209	23.1162	7.02002
220927720	Ccel_0262	UDP-N-acetylglucosamine 2-epimerase [Clostridium cellulolyticum H10]	66	1.08295e+08	762	83.181	6.91748
220927726	Ccel_0268	ATP synthase F0, B subunit [Clostridium cellulolyticum H10]	9	1.73021e+07	161	18.2968	6.90283
220927728	Ccel_0270	ATP synthase F1, alpha subunit [Clostridium cellulolyticum H10]	50	2.09707e+08	505	55.0947	6.1001
220927729	Ccel_0271	ATP synthase F1, gamma subunit [Clostridium cellulolyticum H10]	25	3.59826e+07	294	33.5435	6.97607
220927730	Ccel_0272	ATP synthase F1, beta subunit [Clostridium cellulolyticum H10]	89	2.53758e+08	465	50.4689	4.95752
220927741	Ccel_0283	D-alanine/D-alanine ligase [Clostridium cellulolyticum H10]	34	8.92674e+07	376	41.4172	5.33838
220927743	Ccel_0285	arginyl-tRNA synthetase [Clostridium cellulolyticum H10]	89	1.52908e+08	564	63.3345	5.87158
220927745	Ccel_0287	methyl-accepting chemotaxis sensory transducer [Clostridium cellulolyticum H10]	48	1.62478e+08	564	61.2053	5.26221
220927747	Ccel_0289	S-layer domain protein [Clostridium cellulolyticum H10]	28	2.90053e+07	534	58.9853	9.45166
220927748	Ccel_0290	carboxyl-terminal protease [Clostridium cellulolyticum H10]	12	1.19082e+07	488	54.0903	8.104
220927749	Ccel_0291	CTP synthase [Clostridium cellulolyticum H10]	64	1.30807e+08	534	59.9297	5.60498
220927753	Ccel_0295	ABC transporter related [Clostridium cellulolyticum H10]	80	4.11754e+08	315	34.6566	6.82959
220927754	Ccel_0296	ABC-2 type transporter [Clostridium cellulolyticum H10]	10	7.83997e+06	234	25.815	8.89502
220927755	Ccel_0297	hypothetical protein Ccel_0297 [Clostridium cellulolyticum H10]	98	3.96268e+08	475	52.5947	8.54346
220927756	Ccel_0298	hypothetical protein Ccel_0298 [Clostridium cellulolyticum H10]	93	1.94254e+08	472	52.7992	5.61768
220927760	Ccel_0302	dihydroxy-acid dehydratase [Clostridium cellulolyticum H10]	59	1.1767e+08	552	58.5099	5.99854
220927761	Ccel_0303	acetolactate synthase, large subunit, biosynthetic type [Clostridium cellulolyticum H10]	61	1.65413e+08	559	60.7534	6.75635
220927762	Ccel_0304	DEAD/DEAH box helicase domain protein [Clostridium cellulolyticum H10]	10	1.21011e+07	542	60.2866	9.64209
220927763	Ccel_0305	ribosomal protein L33 [Clostridium cellulolyticum H10]	4	1.10631e+06	49	5.93307	9.68604
220927764	Ccel_0306	preprotein translocase, SecE subunit [Clostridium cellulolyticum H10]	5	7.85382e+07	76	8.72993	10.0962
220927765	Ccel_0307	NusG antitermination factor [Clostridium cellulolyticum H10]	19	1.09306e+08	172	19.6091	5.08447
220927766	Ccel_0308	ribosomal protein L11 [Clostridium cellulolyticum H10]	29	6.40704e+08	141	14.827	9.67139
220927767	Ccel_0309	ribosomal protein L1 [Clostridium cellulolyticum H10]	78	1.02679e+09	230	24.9694	9.51025
220927768	Ccel_0310	ribosomal protein L10 [Clostridium cellulolyticum H10]	75	5.70546e+08	176	18.8713	8.77783
220927769	Ccel_0311	ribosomal protein L7/L12 [Clostridium cellulolyticum H10]	77	6.74298e+08	127	13.1902	4.88135
220927770	Ccel_0312	DNA-directed RNA polymerase, beta subunit [Clostridium cellulolyticum H10]	115	1.52897e+08	1246	139.257	4.90674
220927771	Ccel_0313	DNA-directed RNA polymerase, beta' subunit [Clostridium cellulolyticum H10]	263	3.05495e+08	1169	129.967	8.04541
220927773	Ccel_0315	ribosomal protein S12 [Clostridium cellulolyticum H10]	32	4.39101e+07	142	15.4837	11.4438
220927774	Ccel_0316	ribosomal protein S7 [Clostridium cellulolyticum H10]	64	7.40336e+08	156	17.9733	9.70068
220927775	Ccel_0317	translation elongation factor G [Clostridium cellulolyticum H10]	265	1.29156e+09	693	76.3922	5.17334
220927776	Ccel_0318	translation elongation factor Tu [Clostridium cellulolyticum H10]	765	9261065917	400	43.7874	5.35107
220927779	Ccel_0321	beta-lactamase domain protein [Clostridium cellulolyticum H10]	92	2.75372e+08	396	44.8608	6.41748
220927780	Ccel_0322	NifU-like domain-containing protein [Clostridium cellulolyticum H10]	141	1.99053e+08	230	25.0776	5.84619
220927781	Ccel_0323	hypothetical protein Ccel_0323 [Clostridium cellulolyticum H10]	194	1.27317e+09	332	35.2067	7.06396
220927784	Ccel_0326	ATP:guanido phosphotransferase [Clostridium cellulolyticum H10]	3	8.83151e+06	340	38.3698	6.91748
220927785	Ccel_0327	ATPase AAA-2 domain protein [Clostridium cellulolyticum H10]	82	1.07603e+08	810	90.4136	6.12549
220927792	Ccel_0335	glycoside hydrolase 15-related [Clostridium cellulolyticum H10]	7	1.20363e+07	644	73.3847	6.01123
220927794	Ccel_0337	protein of unknown function DUF147 [Clostridium cellulolyticum H10]	10	1.73041e+07	361	40.5507	7.35693
220927796	Ccel_0339	hypothetical protein Ccel_0339 [Clostridium cellulolyticum H10]	12	2.02399e+07	131	15.0024	5.59229
220927797	Ccel_0340	transcriptional regulator, CarD family [Clostridium cellulolyticum H10]	3	5.32304e+06	159	17.9693	6.34131
220927802	Ccel_0345	prolyl-tRNA synthetase [Clostridium cellulolyticum H10]	45	1.35685e+08	478	54.5535	6.20166
220927805	Ccel_0348	Nucleotidyl transferase [Clostridium cellulolyticum H10]	4	5.24263e+06	810	90.2706	6.55127
220927810	Ccel_0354	RNA binding S1 domain protein [Clostridium cellulolyticum H10]	64	5.60577e+07	718	80.8898	5.8208
220927816	Ccel_0360	FAD-dependent pyridine nucleotide-disulphide oxidoreductase [Clostridium cellulolyticum H10]	28	5.39716e+07	291	31.8085	6.60986
220927817	Ccel_0361	histidine kinase [Clostridium cellulolyticum H10]	3	4.23262e+06	468	52.7261	8.71924
220927818	Ccel_0362	cytochrome b5 [Clostridium cellulolyticum H10]	8	5.00948e+06	245	27.0819	5.33838
220927823	Ccel_0367	UDP-glucose 4-epimerase [Clostridium cellulolyticum H10]	48	1.14742e+08	337	37.14	5.69385
220927824	Ccel_0368	hypothetical protein Ccel_0368 [Clostridium cellulolyticum H10]	31	6.77796e+07	309	34.9589	6.34131
220927825	Ccel_0369	hypothetical protein Ccel_0369 [Clostridium cellulolyticum H10]	14	7.68374e+07	87	10.0138	8.104
220927826	Ccel_0370	sigma 54 modulation protein/ribosomal protein S30EA [Clostridium cellulolyticum H10]	95	9.49713e+08	176	20.8358	6.96143
220927827	Ccel_0371	sulfatase [Clostridium cellulolyticum H10]	4	8.4885e+06	625	72.1997	7.43018
220927829	Ccel_0373	ATP-dependent DNA helicase PcrA [Clostridium cellulolyticum H10]	29	2.21705e+07	785	88.8353	6.69775
220927830	Ccel_0374	beta-galactosidase [Clostridium cellulolyticum H10]	15	19059573	450	51.4033	5.21143
220927831	Ccel_0375	RNA polymerase, sigma-24 subunit, ECF subfamily [Clostridium cellulolyticum H10]	7	1.87575e+07	189	22.1307	9.14404
220927834	Ccel_0378	hypothetical protein Ccel_0378 [Clostridium cellulolyticum H10]	57	6.06903e+08	129	13.6501	4.83057
220927836	Ccel_0380	histidyl-tRNA synthetase 2 [Clostridium cellulolyticum H10]	36	5.12047e+07	419	47.4454	5.37646
220927838	Ccel_0382	histidinol dehydrogenase [Clostridium cellulolyticum H10]	32	2.91717e+07	434	47.0364	5.07178
220927839	Ccel_0383	histidinol-phosphate aminotransferase [Clostridium cellulolyticum H10]	15	1.76465e+07	358	40.7021	5.30029
220927841	Ccel_0385	phosphoribosylaminoimidazole-succinocarboxamide synthase [Clostridium cellulolyticum H10]	30	6.48064e+07	298	33.8595	5.85889
220927842	Ccel_0386	imidazole glycerol phosphate synthase, glutamine amidotransferase subunit [Clostridium cellulolyticum H10]	7	6.71954e+06	204	22.0541	5.07178
220927843	Ccel_0387	phosphoribosylformimino-5-aminoimidazole carboxamide ribotide isomerase [Clostridium cellulolyticum H10]	12	3.37867e+07	236	25.1803	6.1001
220927844	Ccel_0388	imidazoleglycerol phosphate synthase, cyclase subunit [Clostridium cellulolyticum H10]	6	1.70465e+07	253	27.2272	5.59229
220927845	Ccel_0389	phosphoribosyl-ATP diphosphatase [Clostridium cellulolyticum H10]	19	5.32703e+07	211	24.1454	6.31592
220927847	Ccel_0391	chaperonin Cpn10 [Clostridium cellulolyticum H10]	59	8.13228e+08	94	10.1245	5.5542
220927848	Ccel_0392	chaperonin GroEL [Clostridium cellulolyticum H10]	786	3.21759e+09	543	57.9807	4.94482
220927849	Ccel_0393	hypothetical protein Ccel_0393 [Clostridium cellulolyticum H10]	9	3.08837e+07	167	19.2383	9.23193
220927850	Ccel_0394	IMP dehydrogenase/GMP reductase [Clostridium cellulolyticum H10]	64	2.60899e+08	500	55.3091	7.15186
220927851	Ccel_0395	transcription elongation factor GreA [Clostridium cellulolyticum H10]	37	2.27397e+08	158	17.6702	4.76709
220927852	Ccel_0396	lysyl-tRNA synthetase [Clostridium cellulolyticum H10]	60	1.79497e+08	499	57.336	5.13525
220927853	Ccel_0397	hypothetical protein Ccel_0397 [Clostridium cellulolyticum H10]	10	2.63371e+07	303	34.6272	5.88428
220927856	Ccel_0400	RNA polymerase, sigma 28 subunit, Sig B/F/G subfamily [Clostridium cellulolyticum H10]	5	1.89507e+07	249	29.003	5.65576
220927865	Ccel_0410	transcriptional regulator, MarR family [Clostridium cellulolyticum H10]	5	1.07921e+07	152	17.5173	5.68115
220927868	Ccel_0413	Pyridoxal-5'-phosphate-dependent protein beta subunit [Clostridium cellulolyticum H10]	50	2.08518e+08	326	36.4272	6.32861
220927869	Ccel_0414	phosphoribosyltransferase [Clostridium cellulolyticum H10]	25	2.7842e+08	187	20.615	5.43994
220927870	Ccel_0415	alanine racemase domain protein [Clostridium cellulolyticum H10]	24	6.86204e+07	225	25.5635	8.19189
220927871	Ccel_0416	protein of unknown function DUF6 transmembrane [Clostridium cellulolyticum H10]	35	8.56348e+07	726	82.0735	7.41553
220927882	Ccel_0428	glycoside hydrolase family 5 [Clostridium cellulolyticum H10]	71	8.84943e+07	930	101.561	6.63916
220927887	Ccel_0433	hypothetical protein Ccel_0433 [Clostridium cellulolyticum H10]	9	2.66099e+07	313	35.1913	8.36768
220927895	Ccel_0442	ribosomal protein S2 [Clostridium cellulolyticum H10]	109	7.5743e+08	252	28.2727	6.06201
220927896	Ccel_0443	translation elongation factor Ts [Clostridium cellulolyticum H10]	160	7.70592e+08	215	23.9564	5.35107
220927897	Ccel_0444	uridylate kinase [Clostridium cellulolyticum H10]	34	1.05713e+08	235	25.6602	8.1333
220927898	Ccel_0445	ribosome recycling factor [Clostridium cellulolyticum H10]	33	4.11173e+08	185	21.1544	6.94678
220927900	Ccel_0447	undecaprenyl diphosphate synthase [Clostridium cellulolyticum H10]	3	7.96717e+06	251	28.854	8.74854
220927902	Ccel_0449	1-deoxy-D-xylulose 5-phosphate reductoisomerase [Clostridium cellulolyticum H10]	4	1.13613e+07	381	41.8988	6.68311
220927903	Ccel_0450	membrane-associated zinc metalloprotease [Clostridium cellulolyticum H10]	5	5.61305e+06	428	46.6619	8.90967
220927906	Ccel_0453	protein of unknown function DUF150 [Clostridium cellulolyticum H10]	7	4.52058e+07	152	17.311	4.75439
220927907	Ccel_0454	NusA antitermination factor [Clostridium cellulolyticum H10]	33	1.12711e+08	382	42.6162	5.07178
220927910	Ccel_0457	translation initiation factor IF-2 [Clostridium cellulolyticum H10]	140	2.14379e+08	1161	130.046	8.83643
220927911	Ccel_0458	ribosome-binding factor A [Clostridium cellulolyticum H10]	3	7.39977e+06	117	13.4231	8.14795
220927912	Ccel_0459	phosphoesterase RecJ domain protein [Clostridium cellulolyticum H10]	5	4.35497e+06	320	34.6471	5.47803
220927917	Ccel_0464	hydrogenase expression/formation protein HypD [Clostridium cellulolyticum H10]	4	6.97936e+06	361	39.6592	7.79639
220927920	Ccel_0467	hypothetical protein Ccel_0467 [Clostridium cellulolyticum H10]	4	1.86558e+07	245	26.7014	9.42236
220927921	Ccel_0468	efflux transporter, RND family, MFP subunit [Clostridium cellulolyticum H10]	32	5.01165e+07	445	47.8863	8.22119
220927922	Ccel_0469	protein of unknown function DUF214 [Clostridium cellulolyticum H10]	5	5.17191e+06	405	44.14	9.27588
220927924	Ccel_0471	peptidase M16 domain protein [Clostridium cellulolyticum H10]	10	3.30889e+07	434	50.4087	6.13818
220927925	Ccel_0472	peptidase M16 domain protein [Clostridium cellulolyticum H10]	17	2.82863e+07	427	49.7829	5.90967
220927926	Ccel_0473	prolipoprotein diacylglyceryl transferase [Clostridium cellulolyticum H10]	32	3.69898e+07	357	40.4987	5.05908
220927927	Ccel_0474	rod shape-determining protein RodA [Clostridium cellulolyticum H10]	3	7.84822e+06	378	41.6938	9.5542
220927928	Ccel_0475	MraZ protein [Clostridium cellulolyticum H10]	4	1.73135e+07	143	16.3223	5.22412
220927929	Ccel_0476	S-adenosyl-methyltransferase MraW [Clostridium cellulolyticum H10]	20	2.85118e+07	313	35.1441	7.84033
220927931	Ccel_0478	penicillin-binding protein transpeptidase [Clostridium cellulolyticum H10]	8	5.72556e+06	734	81.3067	8.76318
220927932	Ccel_0479	UDP-N-acetylmuramyl-tripeptide synthetase [Clostridium cellulolyticum H10]	34	6.66946e+07	486	53.5734	6.26514
220927933	Ccel_0480	UDP-N-acetylmuramoylalanyl-D-glutamyl-2,6-diaminopimelate/D-alanyl-D-alanyl ligase [Clostridium cellulolyticum H10]	6	1.39614e+07	459	50.2896	5.61768
220927939	Ccel_0486	Monogalactosyldiacylglycerol synthase [Clostridium cellulolyticum H10]	18	1.86334e+07	396	44.6851	7.86963
220927945	Ccel_0492	heat shock protein Hsp90 [Clostridium cellulolyticum H10]	225	1.01266e+09	634	73.5329	5.13525
220927947	Ccel_0494	AMP-dependent synthetase and ligase [Clostridium cellulolyticum H10]	67	2.21043e+08	552	62.4514	5.5542
220927948	Ccel_0495	transcriptional regulator, XRE family [Clostridium cellulolyticum H10]	25	5.51038e+07	184	20.8628	6.29053
220927949	Ccel_0496	methyl-accepting chemotaxis sensory transducer [Clostridium cellulolyticum H10]	58	1.77592e+08	414	45.0002	5.03369
220927950	Ccel_0497	metal dependent phosphohydrolase [Clostridium cellulolyticum H10]	48	4.42353e+07	349	39.3654	6.1001
220927952	Ccel_0499	phosphoribosylformylglycinamidine synthase [Clostridium cellulolyticum H10]	58	3.66974e+07	1256	138.448	5.40186
220927953	Ccel_0500	Xylose isomerase domain protein TIM barrel [Clostridium cellulolyticum H10]	50	2.81122e+08	266	29.9143	6.03662
220927968	Ccel_0515	protein of unknown function UPF0047 [Clostridium cellulolyticum H10]	2	2.21063e+06	138	15.9951	5.59229
220927978	Ccel_0525	dihydrodipicolinate reductase [Clostridium cellulolyticum H10]	14	4.95186e+07	254	27.9046	6.43018
220927979	Ccel_0526	dihydrodipicolinate synthase [Clostridium cellulolyticum H10]	20	51230371	293	31.6406	5.85889
220927980	Ccel_0527	SpoIID/LytB domain protein [Clostridium cellulolyticum H10]	13	1.11243e+07	546	59.7777	8.96826
220927981	Ccel_0528	aspartate kinase [Clostridium cellulolyticum H10]	92	1.98906e+08	454	49.4354	5.89697
220927982	Ccel_0529	S-adenosylmethionine/tRNA-ribosyltransferase-isomerase [Clostridium cellulolyticum H10]	5	1.06624e+07	340	38.513	6.40479
220927983	Ccel_0530	queuine tRNA-ribosyltransferase [Clostridium cellulolyticum H10]	7	8.12329e+06	373	42.1802	7.18115
220927987	Ccel_0534	Radical SAM domain protein [Clostridium cellulolyticum H10]	14	2.59337e+07	447	51.0581	6.04932
220927989	Ccel_0536	protein-export membrane protein SecD [Clostridium cellulolyticum H10]	92	4.89582e+08	441	47.3806	8.52881
220927990	Ccel_0537	protein-export membrane protein SecF [Clostridium cellulolyticum H10]	40	2.55283e+08	327	36.4914	8.63135
220927993	Ccel_0540	DNA primase [Clostridium cellulolyticum H10]	5	2.05112e+07	604	68.2498	8.6167
220927994	Ccel_0541	RNA polymerase, sigma 70 subunit, RpoD subfamily [Clostridium cellulolyticum H10]	32	1.02183e+08	359	41.2747	5.13525
220928000	Ccel_0547	amidohydrolase 2 [Clostridium cellulolyticum H10]	4	4.94755e+06	285	32.4003	5.42725
220928002	Ccel_0549	NADPH-dependent FMN reductase [Clostridium cellulolyticum H10]	2	1.51915e+07	199	21.4837	8.1626
220928004	Ccel_0551	hypothetical protein Ccel_0551 [Clostridium cellulolyticum H10]	17	1.50359e+07	226	25.3342	4.99561
220928007	Ccel_0554	pyruvate flavodoxin/ferredoxin oxidoreductase domain protein [Clostridium cellulolyticum H10]	53	2.8925e+08	352	38.6448	6.43018
220928008	Ccel_0555	thiamine pyrophosphate protein domain protein TPP-binding [Clostridium cellulolyticum H10]	30	5.97077e+07	248	27.1598	7.54736
220928009	Ccel_0556	pyruvate ferredoxin/flavodoxin oxidoreductase [Clostridium cellulolyticum H10]	18	1.19485e+08	177	18.7719	6.78564
220928014	Ccel_0561	glutamine synthetase catalytic region [Clostridium cellulolyticum H10]	90	1.70975e+08	697	78.184	6.17627
220928018	Ccel_0565	peptidase M24 [Clostridium cellulolyticum H10]	7	1.61481e+07	397	44.3838	6.87354
220928021	Ccel_0569	protein of unknown function DUF881 [Clostridium cellulolyticum H10]	3	3.84491e+06	243	27.3322	5.5415
220928022	Ccel_0570	protein of unknown function DUF881 [Clostridium cellulolyticum H10]	6	3.79035e+07	236	26.0479	6.29053
220928027	Ccel_0575	metal dependent phosphohydrolase [Clostridium cellulolyticum H10]	3	4.39359e+06	745	83.7877	7.21045
220928031	Ccel_0579	GTP-binding protein Era [Clostridium cellulolyticum H10]	16	2.24938e+07	298	33.391	8.51416
220928040	Ccel_0588	CheW protein [Clostridium cellulolyticum H10]	4	6.28641e+08	155	17.7254	5.09717
220928042	Ccel_0590	GTP-binding protein YchF [Clostridium cellulolyticum H10]	26	6.95474e+07	365	40.5488	4.93213
220928046	Ccel_0594	Aluminium resistance family protein [Clostridium cellulolyticum H10]	14	2.02318e+07	428	46.9791	5.46533
220928051	Ccel_0599	RNA-binding S4 domain protein [Clostridium cellulolyticum H10]	3	1.08776e+07	260	29.5066	8.70459
220928052	Ccel_0600	DivIVA family protein [Clostridium cellulolyticum H10]	13	2.70544e+07	154	18.2944	4.85596
220928053	Ccel_0601	cell divisionFtsK/SpoIIIE [Clostridium cellulolyticum H10]	4	7.22749e+06	838	92.5114	5.74463
220928056	Ccel_0604	tetrahydrofolate dehydrogenase/cyclohydrolase [Clostridium cellulolyticum H10]	101	3.54423e+08	284	29.9989	5.96045
220928057	Ccel_0605	RNA binding metal dependent phosphohydrolase [Clostridium cellulolyticum H10]	74	2.12305e+08	522	58.2912	5.92236
220928058	Ccel_0606	metallophosphoesterase [Clostridium cellulolyticum H10]	10	1.31656e+07	264	29.0379	6.40479
220928063	Ccel_0611	phosphoribosyltransferase [Clostridium cellulolyticum H10]	16	6.84235e+07	178	19.8157	6.12549
220928064	Ccel_0612	aspartate carbamoyltransferase [Clostridium cellulolyticum H10]	32	4.05957e+07	313	34.107	8.76318
220928065	Ccel_0613	dihydroorotase, multifunctional complex type [Clostridium cellulolyticum H10]	33	6.13361e+07	428	46.4359	5.60498
220928066	Ccel_0614	orotidine 5'-phosphate decarboxylase [Clostridium cellulolyticum H10]	41	1.20887e+08	312	34.4565	6.75635
220928067	Ccel_0615	carbamoyl-phosphate synthase, small subunit [Clostridium cellulolyticum H10]	25	5.40015e+07	360	40.0563	5.36377
220928068	Ccel_0616	carbamoyl-phosphate synthase, large subunit [Clostridium cellulolyticum H10]	106	9.60656e+07	1071	118.032	5.23682
220928069	Ccel_0617	oxidoreductase FAD/NAD(P)-binding domain protein [Clostridium cellulolyticum H10]	10	2.33689e+07	258	28.1501	7.66455
220928070	Ccel_0618	dihydroorotate dehydrogenase family protein [Clostridium cellulolyticum H10]	8	1.74798e+07	307	32.4721	5.99854
220928071	Ccel_0619	Phosphoglycerate mutase [Clostridium cellulolyticum H10]	19	3.46375e+07	228	26.8302	6.16357
220928072	Ccel_0620	hypothetical protein Ccel_0620 [Clostridium cellulolyticum H10]	41	5.28409e+07	285	32.2956	6.31592
220928080	Ccel_0628	Dinitrogenase iron-molybdenum cofactor biosynthesis protein [Clostridium cellulolyticum H10]	23	9.51237e+07	419	44.7344	5.8208
220928098	Ccel_0646	nicotinate-nucleotide/dimethylbenzimidazole phosphoribosyltransferase [Clostridium cellulolyticum H10]	8	1.58602e+07	352	37.3015	6.40479
220928114	Ccel_0663	shikimate 5-dehydrogenase [Clostridium cellulolyticum H10]	10	1.40817e+07	294	32.7819	6.31592
220928117	Ccel_0666	cell envelope-related transcriptional attenuator [Clostridium cellulolyticum H10]	29	1.35466e+07	377	42.0746	8.77783
220928118	Ccel_0667	indolepyruvate ferredoxin oxidoreductase, alpha subunit [Clostridium cellulolyticum H10]	53	1.28789e+08	578	63.0358	6.65381
220928119	Ccel_0668	pyruvate ferredoxin/flavodoxin oxidoreductase [Clostridium cellulolyticum H10]	30	9.70165e+07	200	21.9179	8.76318
220928120	Ccel_0669	phenylacetate-CoA ligase [Clostridium cellulolyticum H10]	62	6.90331e+08	433	48.3708	5.85889
220928121	Ccel_0670	amino acid-binding ACT domain protein [Clostridium cellulolyticum H10]	18	6.06267e+08	143	15.6061	4.67822
220928123	Ccel_0672	Thioesterase [Clostridium cellulolyticum H10]	18	55678260	235	27.2356	7.89893
220928124	Ccel_0673	NAD-dependent epimerase/dehydratase [Clostridium cellulolyticum H10]	19	3.75866e+07	335	37.4421	6.3667
220928125	Ccel_0674	competence/damage-inducible protein CinA [Clostridium cellulolyticum H10]	31	3.4871e+07	415	44.6805	7.66455
220928127	Ccel_0676	recA protein [Clostridium cellulolyticum H10]	38	1.56979e+08	347	37.6887	5.66846
220928129	Ccel_0678	MiaB-like tRNA modifying enzyme YliG [Clostridium cellulolyticum H10]	29	3.92604e+07	446	50.6041	5.19873
220928131	Ccel_0680	regulatory protein DeoR [Clostridium cellulolyticum H10]	11	2.06184e+07	194	22.2562	9.5542
220928132	Ccel_0681	fatty acid/phospholipid synthesis protein PlsX [Clostridium cellulolyticum H10]	29	1.69606e+08	342	36.7403	8.06006
220928133	Ccel_0682	3-oxoacyl-(acyl-carrier-protein) synthase III [Clostridium cellulolyticum H10]	89	5.74415e+08	332	36.2646	5.2749
220928134	Ccel_0683	malonyl CoA-acyl carrier protein transacylase [Clostridium cellulolyticum H10]	236	2.5083e+09	310	33.0413	5.24951
220928135	Ccel_0684	3-oxoacyl-(acyl-carrier-protein) reductase [Clostridium cellulolyticum H10]	49	2.19354e+08	245	25.8025	7.79639
220928137	Ccel_0686	3-oxoacyl-(acyl-carrier-protein) synthase 2 [Clostridium cellulolyticum H10]	160	1.55438e+09	411	43.4183	5.45264
220928138	Ccel_0687	ribonuclease III [Clostridium cellulolyticum H10]	8	1.27923e+07	236	26.5027	7.31299
220928140	Ccel_0689	Stage V sporulation protein S [Clostridium cellulolyticum H10]	18	8.43094e+07	86	8.97479	6.65381
220928145	Ccel_0695	aldo/keto reductase [Clostridium cellulolyticum H10]	11	9.94267e+06	396	44.9326	8.04541
220928147	Ccel_0697	signal recognition particle-docking protein FtsY [Clostridium cellulolyticum H10]	23	5.64825e+07	302	32.9868	5.35107
220928148	Ccel_0698	protein of unknown function UPF0182 [Clostridium cellulolyticum H10]	58	5.67351e+07	945	108.057	7.54736
220928149	Ccel_0699	amino acid transporter-like protein [Clostridium cellulolyticum H10]	8	1.57823e+07	627	69.4705	9.64209
220928150	Ccel_0700	ROK family protein [Clostridium cellulolyticum H10]	10	2.19424e+07	325	35.4095	5.85889
220928152	Ccel_0702	anaerobic ribonucleoside-triphosphate reductase [Clostridium cellulolyticum H10]	46	6e+07	769	87.2451	6.48096
220928157	Ccel_0707	protein of unknown function DUF88 [Clostridium cellulolyticum H10]	24	3.30715e+07	258	29.2269	6.81494
220928159	Ccel_0709	signal recognition particle protein [Clostridium cellulolyticum H10]	40	6.04325e+07	448	49.5653	9.30518
220928160	Ccel_0710	ribosomal protein S16 [Clostridium cellulolyticum H10]	11	1.98078e+07	81	9.34114	9.99365
220928162	Ccel_0712	16S rRNA processing protein RimM [Clostridium cellulolyticum H10]	6	7283781	169	19.0993	5.73193
220928164	Ccel_0714	ribosomal protein L19 [Clostridium cellulolyticum H10]	22	2.53388e+08	116	13.3416	10.2427
220928165	Ccel_0715	signal peptidase I [Clostridium cellulolyticum H10]	16	3.8386e+07	233	26.5105	5.38916
220928166	Ccel_0716	GTP1/OBG protein [Clostridium cellulolyticum H10]	2	4.33203e+06	292	32.9615	9.15869
220928172	Ccel_0722	putative transcriptional regulator, GntR family [Clostridium cellulolyticum H10]	45	1.19374e+08	425	47.2159	6.29053
220928173	Ccel_0723	adenylosuccinate lyase [Clostridium cellulolyticum H10]	83	1.69976e+08	475	53.8086	6.16357
220928175	Ccel_0725	Beta-lactamase class A-like protein [Clostridium cellulolyticum H10]	13	3.9627e+07	370	40.6536	7.41553
220928178	Ccel_0728	cellulosome anchoring protein cohesin region [Clostridium cellulolyticum H10]	19	2.79615e+07	1546	158.47	5.23682
220928179	Ccel_0729	glycoside hydrolase family 48 [Clostridium cellulolyticum H10]	43	8.0732e+07	722	80.4937	5.5542
220928182	Ccel_0732	glycoside hydrolase family 9 [Clostridium cellulolyticum H10]	10	1.32e+07	885	96.7276	5.52881
220928183	Ccel_0733	cellulosome anchoring protein cohesin region [Clostridium cellulolyticum H10]	46	7.64092e+08	230	23.8273	9.1001
220928200	Ccel_0751	PpiC-type peptidyl-prolyl cis-trans isomerase [Clostridium cellulolyticum H10]	23	6.71269e+07	347	39.5433	9.36377
220928206	Ccel_0757	ribosomal protein S10 [Clostridium cellulolyticum H10]	18	5.89502e+08	103	11.7445	9.78857
220928207	Ccel_0758	ribosomal protein L3 [Clostridium cellulolyticum H10]	152	7.69041e+08	212	22.9934	10.0522
220928208	Ccel_0759	ribosomal protein L4/L1e [Clostridium cellulolyticum H10]	66	5.69037e+08	207	22.7474	10.0229
220928209	Ccel_0760	Ribosomal protein L25/L23 [Clostridium cellulolyticum H10]	40	4.69424e+08	117	13.1051	9.72998
220928210	Ccel_0761	ribosomal protein L2 [Clostridium cellulolyticum H10]	113	1.60275e+09	277	30.5733	10.3892
220928211	Ccel_0762	ribosomal protein S19 [Clostridium cellulolyticum H10]	28	2.5267e+08	93	10.4605	9.89111
220928212	Ccel_0763	ribosomal protein L22 [Clostridium cellulolyticum H10]	38	2.50329e+08	158	17.832	10.0815
220928213	Ccel_0764	ribosomal protein S3 [Clostridium cellulolyticum H10]	75	8.34906e+08	222	24.7033	9.78857
220928214	Ccel_0765	ribosomal protein L16 [Clostridium cellulolyticum H10]	28	5.20022e+08	145	16.2666	10.521
220928215	Ccel_0766	ribosomal protein L29 [Clostridium cellulolyticum H10]	9	4.30994e+07	67	7.80835	9.70068
220928216	Ccel_0767	ribosomal protein S17 [Clostridium cellulolyticum H10]	19	1.95535e+06	85	9.91052	10.0962
220928217	Ccel_0768	ribosomal protein L14 [Clostridium cellulolyticum H10]	29	1.9006e+08	122	13.3903	10.0962
220928218	Ccel_0769	ribosomal protein L24 [Clostridium cellulolyticum H10]	13	8.85582e+07	116	12.7228	9.65674
220928219	Ccel_0770	ribosomal protein L5 [Clostridium cellulolyticum H10]	68	9.36754e+08	180	20.3096	9.48096
220928221	Ccel_0772	ribosomal protein S8 [Clostridium cellulolyticum H10]	48	6.18885e+08	131	14.2258	9.77393
220928222	Ccel_0773	ribosomal protein L6 signature 1 [Clostridium cellulolyticum H10]	63	1.02083e+09	183	20.1332	9.92041
220928223	Ccel_0774	ribosomal protein L18 [Clostridium cellulolyticum H10]	17	3.20677e+06	122	13.4855	10.4185
220928224	Ccel_0775	ribosomal protein S5 [Clostridium cellulolyticum H10]	51	1.26496e+09	167	17.4656	9.70068
220928226	Ccel_0777	ribosomal protein L15 [Clostridium cellulolyticum H10]	29	1.76666e+08	147	15.6564	9.94971
220928227	Ccel_0778	preprotein translocase, SecY subunit [Clostridium cellulolyticum H10]	24	2.2501e+08	430	47.0106	9.90576
220928228	Ccel_0779	adenylate kinase [Clostridium cellulolyticum H10]	51	4.07813e+08	214	23.4723	6.58057
220928229	Ccel_0780	methionine aminopeptidase, type I [Clostridium cellulolyticum H10]	20	3.85037e+07	255	28.0285	6.53662
220928231	Ccel_0782	translation initiation factor IF-1 [Clostridium cellulolyticum H10]	4	4.56086e+07	72	8.14135	7.41553
220928233	Ccel_0784	ribosomal protein S13 [Clostridium cellulolyticum H10]	30	3.64564e+08	122	13.9427	10.4478
220928234	Ccel_0785	ribosomal protein S11 [Clostridium cellulolyticum H10]	17	1.27188e+08	134	14.2546	11.4585
220928235	Ccel_0786	ribosomal protein S4 [Clostridium cellulolyticum H10]	99	1.64121e+09	208	23.6376	9.68604
220928236	Ccel_0787	DNA-directed RNA polymerase, alpha subunit [Clostridium cellulolyticum H10]	110	6.52948e+08	315	34.9191	4.86865
220928237	Ccel_0788	ribosomal protein L17 [Clostridium cellulolyticum H10]	44	6.21095e+08	174	19.6037	10.0522
220928243	Ccel_0794	ribosomal protein L13 [Clostridium cellulolyticum H10]	37	7.65829e+08	144	16.589	9.87646
220928244	Ccel_0795	ribosomal protein S9 [Clostridium cellulolyticum H10]	31	1.23522e+09	130	14.6511	10.4917
220928247	Ccel_0798	amidohydrolase [Clostridium cellulolyticum H10]	14	2.25636e+07	396	43.7472	5.30029
220928249	Ccel_0800	peptidase M22 glycoprotease [Clostridium cellulolyticum H10]	4	4.30682e+06	236	26.0453	6.40479
220928251	Ccel_0802	peptidase S16, lon-like protein [Clostridium cellulolyticum H10]	70	4.00394e+07	801	90.2463	5.22412
220928255	Ccel_0806	phosphocarrier, HPr family [Clostridium cellulolyticum H10]	14	8.34262e+07	85	9.12783	6.65381
220928256	Ccel_0807	excinuclease ABC, C subunit [Clostridium cellulolyticum H10]	4	5.67001e+06	613	70.7657	8.76318
220928258	Ccel_0809	trigger factor [Clostridium cellulolyticum H10]	125	8.52007e+08	428	48.5758	4.66553
220928259	Ccel_0810	ATP-dependent Clp protease, proteolytic subunit ClpP [Clostridium cellulolyticum H10]	37	4.38634e+08	194	21.5609	5.30029
220928260	Ccel_0811	ATP-dependent Clp protease, ATP-binding subunit ClpX [Clostridium cellulolyticum H10]	49	1.18517e+08	431	47.8354	5.46533
220928267	Ccel_0818	PHP domain protein [Clostridium cellulolyticum H10]	18	1.8783e+07	285	31.6785	6.39209
220928271	Ccel_0822	hypothetical protein Ccel_0822 [Clostridium cellulolyticum H10]	9	5.70143e+06	257	29.4192	8.54346
220928283	Ccel_0835	hypothetical protein Ccel_0835 [Clostridium cellulolyticum H10]	4	9.62902e+06	257	27.8262	8.1626
220928293	Ccel_0847	hypothetical protein Ccel_0847 [Clostridium cellulolyticum H10]	2	9.37796e+06	203	23.1258	4.89404
220928297	Ccel_0854	PfaD family protein [Clostridium cellulolyticum H10]	24	18909361	803	89.7145	7.41553
220928298	Ccel_0855	ABC transporter related [Clostridium cellulolyticum H10]	55	3.76539e+08	228	25.4306	8.74854
220928299	Ccel_0856	protein of unknown function DUF214 [Clostridium cellulolyticum H10]	48	2.35281e+08	417	46.4857	9.0708
220928300	Ccel_0857	protein of unknown function DUF214 [Clostridium cellulolyticum H10]	49	2.42106e+08	459	51.2639	9.27588
220928301	Ccel_0858	Beta-ketoacyl synthase [Clostridium cellulolyticum H10]	7	5.00556e+06	2725	305.896	5.51611
220928306	Ccel_0863	Beta-ketoacyl synthase [Clostridium cellulolyticum H10]	3	2.91402e+07	1440	159.36	5.98584
220928308	Ccel_0865	acyl carrier protein [Clostridium cellulolyticum H10]	13	1.88115e+07	129	14.8476	4.65283
220928311	Ccel_0868	Beta-ketoacyl synthase [Clostridium cellulolyticum H10]	6	7.34676e+06	431	47.489	6.21436
220928316	Ccel_0873	Radical SAM domain protein [Clostridium cellulolyticum H10]	23	4.03983e+07	443	52.1064	6.85889
220928317	Ccel_0874	3-Oxoacyl-(acyl-carrier-protein (ACP)) synthase III domain protein [Clostridium cellulolyticum H10]	4	5.23314e+06	348	39.0057	5.33838
220928328	Ccel_0885	extracellular solute-binding protein family 3 [Clostridium cellulolyticum H10]	27	4.80933e+07	284	31.1666	5.0083
220928335	Ccel_0892	extracellular solute-binding protein family 1 [Clostridium cellulolyticum H10]	6	5.17996e+06	350	40.1651	5.16064
220928336	Ccel_0893	Rubrerythrin [Clostridium cellulolyticum H10]	3	1.45864e+07	194	21.5556	5.59229
220928337	Ccel_0894	iron-containing alcohol dehydrogenase [Clostridium cellulolyticum H10]	231	3.21432e+09	399	42.9167	5.22412
220928339	Ccel_0896	AMP-dependent synthetase and ligase [Clostridium cellulolyticum H10]	23	3.4123e+07	606	67.4753	7.50342
220928341	Ccel_0898	GTP-binding protein HSR1-related [Clostridium cellulolyticum H10]	6	1.34294e+07	204	23.1072	8.99756
220928345	Ccel_0902	Rubrerythrin [Clostridium cellulolyticum H10]	53	835682344	181	19.9958	5.60498
220928353	Ccel_0911	short-chain dehydrogenase/reductase SDR [Clostridium cellulolyticum H10]	62	3.29689e+08	246	26.6094	5.66846
220928360	Ccel_0922	DNA topoisomerase III [Clostridium cellulolyticum H10]	29	3.01786e+07	722	81.8636	9.24658
220928361	Ccel_0923	ExsB family protein [Clostridium cellulolyticum H10]	15	4.6263e+07	269	30.4526	6.55127
220928369	Ccel_0932	Carbamoyl-phosphate synthase L chain ATP-binding [Clostridium cellulolyticum H10]	64	1.25441e+08	513	58.0004	5.35107
220928370	Ccel_0933	biotin/lipoyl attachment domain-containing protein [Clostridium cellulolyticum H10]	10	5.24062e+07	145	16.1243	4.58936
220928371	Ccel_0934	acetyl-CoA carboxylase, biotin carboxylase [Clostridium cellulolyticum H10]	41	5.74113e+07	458	50.7067	6.46826
220928372	Ccel_0935	acetyl-CoA carboxylase, carboxyl transferase, beta subunit [Clostridium cellulolyticum H10]	7	2.24168e+07	288	32.0045	7.86963
220928373	Ccel_0936	acetyl-CoA carboxylase, carboxyl transferase, alpha subunit [Clostridium cellulolyticum H10]	13	1.19052e+07	260	28.8037	6.80029
220928387	Ccel_0953	Alcohol dehydrogenase GroES domain protein [Clostridium cellulolyticum H10]	8	1.13922e+07	336	36.3047	5.46533
220928393	Ccel_0960	Methyltransferase type 11 [Clostridium cellulolyticum H10]	21	6.94907e+07	224	25.3241	5.49072
220928394	Ccel_0961	Radical SAM domain protein [Clostridium cellulolyticum H10]	25	4.34826e+07	436	49.7592	5.99854
220928395	Ccel_0962	hypothetical protein Ccel_0962 [Clostridium cellulolyticum H10]	22	1.63386e+07	1201	139.353	5.63037
220928396	Ccel_0963	hypothetical protein Ccel_0963 [Clostridium cellulolyticum H10]	53	1.15954e+08	442	49.8542	5.74463
220928397	Ccel_0964	DEAD/DEAH box helicase domain protein [Clostridium cellulolyticum H10]	21	2.98372e+07	741	84.9313	7.44482
220928398	Ccel_0965	amino acid adenylation domain protein [Clostridium cellulolyticum H10]	36	2.39227e+07	1506	173.488	5.70654
220928399	Ccel_0966	ABC transporter related [Clostridium cellulolyticum H10]	125	1.46113e+09	310	35.0497	6.27783
220928400	Ccel_0967	ABC-2 type transporter [Clostridium cellulolyticum H10]	18	6.50114e+08	258	28.2984	9.53955
220928401	Ccel_0968	Radical SAM domain protein [Clostridium cellulolyticum H10]	103	4.38102e+08	630	73.6765	5.23682
220928402	Ccel_0969	NAD-dependent epimerase/dehydratase [Clostridium cellulolyticum H10]	69	3.03338e+08	342	37.9892	6.06201
220928403	Ccel_0970	Nucleotidyl transferase [Clostridium cellulolyticum H10]	21	5.16507e+07	244	27.6051	5.40186
220928404	Ccel_0971	NAD-dependent epimerase/dehydratase [Clostridium cellulolyticum H10]	32	1.19041e+08	309	34.6436	5.57959
220928405	Ccel_0972	glycosyltransferase, MGT family [Clostridium cellulolyticum H10]	42	9.09942e+07	417	46.8039	5.2749
220928406	Ccel_0973	beta-lactamase [Clostridium cellulolyticum H10]	27	4.49157e+07	514	57.2651	8.38232
220928407	Ccel_0974	AMP-dependent synthetase and ligase [Clostridium cellulolyticum H10]	18	1.45017e+07	2142	245.102	5.50342
220928408	Ccel_0975	Acyl transferase [Clostridium cellulolyticum H10]	36	7.37959e+07	429	48.0293	5.92236
220928409	Ccel_0976	Beta-ketoacyl synthase [Clostridium cellulolyticum H10]	98	7.42284e+07	1272	142.257	6.0874
220928410	Ccel_0977	amino acid adenylation domain protein [Clostridium cellulolyticum H10]	61	3.47826e+07	3739	421.431	5.43994
220928411	Ccel_0978	Beta-ketoacyl synthase [Clostridium cellulolyticum H10]	19	1.44809e+07	1653	184.271	5.45264
220928412	Ccel_0979	amino acid adenylation domain protein [Clostridium cellulolyticum H10]	51	4.42409e+07	1514	171.622	5.70654
220928413	Ccel_0980	amino acid adenylation domain protein [Clostridium cellulolyticum H10]	27	1.67254e+07	2193	247.966	5.17334
220928414	Ccel_0981	Pyridoxal-dependent decarboxylase [Clostridium cellulolyticum H10]	54	6.45465e+07	541	60.6941	7.15186
220928415	Ccel_0982	amino acid adenylation domain protein [Clostridium cellulolyticum H10]	25	1.25413e+07	2006	228.943	5.77002
220928416	Ccel_0983	Radical SAM domain protein [Clostridium cellulolyticum H10]	55	8.52729e+07	442	50.4027	5.45264
220928417	Ccel_0984	hypothetical protein Ccel_0984 [Clostridium cellulolyticum H10]	92	4.53816e+08	329	38.5855	6.13818
220928419	Ccel_0986	3-hydroxyacyl-CoA dehydrogenase NAD-binding [Clostridium cellulolyticum H10]	43	1.14976e+08	281	31.4712	5.56689
220928421	Ccel_0988	acyl-CoA dehydrogenase domain protein [Clostridium cellulolyticum H10]	34	8.02448e+07	378	42.1094	7.37158
220928422	Ccel_0989	FkbH like protein [Clostridium cellulolyticum H10]	34	1.41158e+08	350	40.2162	4.83057
220928444	Ccel_1011	glycoside hydrolase family 43 [Clostridium cellulolyticum H10]	44	8.17557e+07	471	52.8941	5.08447
220928453	Ccel_1020	hypothetical protein Ccel_1020 [Clostridium cellulolyticum H10]	14	2.52411e+07	759	85.3184	5.42725
220928466	Ccel_1033	L-arabinose isomerase [Clostridium cellulolyticum H10]	9	1.35301e+07	465	52.5274	5.42725
220928469	Ccel_1036	alpha-L-arabinofuranosidase domain protein [Clostridium cellulolyticum H10]	21	2.35902e+07	501	56.4323	5.5415
220928472	Ccel_1039	Pyridoxal-dependent decarboxylase [Clostridium cellulolyticum H10]	26	1.15354e+08	412	46.6884	6.13818
220928473	Ccel_1040	Collagenase and related protease-like protein [Clostridium cellulolyticum H10]	66	3.28112e+08	360	42.1647	6.17627
220928474	Ccel_1041	hypothetical protein Ccel_1041 [Clostridium cellulolyticum H10]	30	2.38064e+08	360	40.0961	5.49072
220928475	Ccel_1042	aminotransferase class I and II [Clostridium cellulolyticum H10]	12	2.44453e+07	362	41.7542	5.79541
220928477	Ccel_1044	Methyltransferase type 11 [Clostridium cellulolyticum H10]	43	2.31115e+08	228	26.3001	5.33838
220928478	Ccel_1045	Radical SAM domain protein [Clostridium cellulolyticum H10]	100	5.7185e+08	416	47.2129	5.65576
220928479	Ccel_1046	Radical SAM domain protein [Clostridium cellulolyticum H10]	74	8.49449e+07	490	55.9483	5.84619
220928481	Ccel_1050	hypothetical protein Ccel_1050 [Clostridium cellulolyticum H10]	107	1.52524e+08	702	81.3154	5.24951
220928483	Ccel_1052	Methyltransferase type 12 [Clostridium cellulolyticum H10]	24	5.64149e+07	265	30.8644	6.99072
220928486	Ccel_1055	nitroreductase [Clostridium cellulolyticum H10]	3	7.47411e+06	192	21.2509	7.50342
220928488	Ccel_1057	pyridine nucleotide-disulphide oxidoreductase domain protein [Clostridium cellulolyticum H10]	5	1.26332e+07	426	47.5591	6.85889
220928490	Ccel_1059	transcriptional regulator, TetR family [Clostridium cellulolyticum H10]	6	5.40301e+06	188	21.5802	8.82178
220928505	Ccel_1075	basic membrane lipoprotein [Clostridium cellulolyticum H10]	4	27283022	404	42.6206	6.20166
220928517	Ccel_1087	protein of unknown function DUF43 [Clostridium cellulolyticum H10]	7	1.49816e+07	391	44.0189	6.56592
220928518	Ccel_1088	GCN5-related N-acetyltransferase [Clostridium cellulolyticum H10]	13	2.39526e+07	151	17.7331	7.43018
220928519	Ccel_1089	FkbH like protein [Clostridium cellulolyticum H10]	2	924658	344	39.7045	6.99072
220928523	Ccel_1093	Zn-dependent hydrolase of the beta-lactamase fold protein [Clostridium cellulolyticum H10]	29	6.52406e+07	211	23.6411	5.88428
220928524	Ccel_1094	methyladenine glycosylase [Clostridium cellulolyticum H10]	3	8.37543e+06	186	21.9878	6.39209
220928525	Ccel_1095	hypothetical protein Ccel_1095 [Clostridium cellulolyticum H10]	85	3.03658e+08	341	37.0714	4.93213
220928527	Ccel_1097	Kelch repeat-containing protein [Clostridium cellulolyticum H10]	3	1.89521e+06	1557	169.105	5.51611
220928528	Ccel_1098	methionyl-tRNA synthetase [Clostridium cellulolyticum H10]	90	1.38708e+08	654	74.5708	5.50342
220928530	Ccel_1100	hypothetical protein Ccel_1100 [Clostridium cellulolyticum H10]	9	9.14967e+06	156	17.8062	4.67822
220928536	Ccel_1106	Tail Collar domain protein [Clostridium cellulolyticum H10]	8	1.07951e+07	368	39.8524	6.27783
220928548	Ccel_1119	arginine decarboxylase [Clostridium cellulolyticum H10]	35	5.28168e+07	639	72.4104	5.16064
220928554	Ccel_1125	oxidoreductase domain protein [Clostridium cellulolyticum H10]	10	1.27383e+07	321	36.0183	6.43018
220928555	Ccel_1126	copper amine oxidase domain protein [Clostridium cellulolyticum H10]	10	3.46154e+07	292	31.1345	6.87354
220928557	Ccel_1128	Saccharopine dehydrogenase [Clostridium cellulolyticum H10]	44	1.20832e+08	399	44.7717	5.50342
220928558	Ccel_1129	carboxynorspermidine decarboxylase [Clostridium cellulolyticum H10]	5	1.00137e+07	382	43.6189	6.25244
220928561	Ccel_1133	extracellular solute-binding protein family 1 [Clostridium cellulolyticum H10]	6	1.24249e+07	451	49.2364	5.71924
220928567	Ccel_1139	glycoside hydrolase family 3 domain protein [Clostridium cellulolyticum H10]	29	2.13581e+08	724	80.5907	5.37646
220928572	Ccel_1144	FAD-dependent pyridine nucleotide-disulphide oxidoreductase [Clostridium cellulolyticum H10]	63	9.42263e+07	817	89.7155	7.50342
220928577	Ccel_1149	Methyltransferase type 11 [Clostridium cellulolyticum H10]	12	8.29179e+06	241	27.9842	5.18604
220928578	Ccel_1150	plasmid maintenance system antidote protein, XRE family [Clostridium cellulolyticum H10]	20	3.17154e+07	230	25.9111	9.26123
220928579	Ccel_1151	ABC transporter related [Clostridium cellulolyticum H10]	4	2.06366e+07	228	25.4278	9.1001
220928583	Ccel_1155	PfkB domain protein [Clostridium cellulolyticum H10]	22	2.72919e+07	300	33.6687	5.21143
220928584	Ccel_1156	periplasmic solute binding protein [Clostridium cellulolyticum H10]	5	6.09471e+06	303	33.6226	6.40479
220928592	Ccel_1164	pyruvate flavodoxin/ferredoxin oxidoreductase domain protein [Clostridium cellulolyticum H10]	239	6.21424e+08	1176	129.502	6.15088
220928601	Ccel_1173	short-chain dehydrogenase/reductase SDR [Clostridium cellulolyticum H10]	13	2.742e+07	256	27.5709	5.87158
220928605	Ccel_1177	ABC transporter related [Clostridium cellulolyticum H10]	25	3.30078e+07	298	33.6777	8.83643
220928606	Ccel_1178	ABC-type Na+ efflux pump permease component-like protein [Clostridium cellulolyticum H10]	11	1.11546e+07	426	46.6468	9.01221
220928607	Ccel_1179	mannose-6-phosphate isomerase, class I [Clostridium cellulolyticum H10]	3	6.39671e+06	349	38.9519	6.63916
220928608	Ccel_1180	ABC transporter related [Clostridium cellulolyticum H10]	8	4.44772e+07	236	26.4822	6.60986
220928609	Ccel_1181	hypothetical protein Ccel_1181 [Clostridium cellulolyticum H10]	3	9.95105e+06	518	57.8992	9.62744
220928610	Ccel_1182	cobalamin (vitamin B12) biosynthesis CbiM protein [Clostridium cellulolyticum H10]	20	2.62312e+08	331	34.6465	9.14404
220928612	Ccel_1184	cobalt ABC transporter, ATPase subunit [Clostridium cellulolyticum H10]	16	3.0024e+07	254	27.8863	5.65576
220928613	Ccel_1185	hypothetical protein Ccel_1185 [Clostridium cellulolyticum H10]	6	1.40003e+07	143	14.652	6.53662
220928616	Ccel_1188	aminotransferase class V [Clostridium cellulolyticum H10]	66	1.37965e+08	383	42.0861	6.58057
220928617	Ccel_1189	D-3-phosphoglycerate dehydrogenase [Clostridium cellulolyticum H10]	109	3.48477e+08	535	59.0751	5.74463
220928619	Ccel_1191	ABC transporter related [Clostridium cellulolyticum H10]	23	1.29924e+07	755	83.1265	8.1333
220928620	Ccel_1192	ABC transporter related [Clostridium cellulolyticum H10]	10	5.87692e+06	625	69.6573	8.71924
220928621	Ccel_1193	hypothetical protein Ccel_1193 [Clostridium cellulolyticum H10]	48	5.47624e+07	434	49.5692	5.8335
220928627	Ccel_1199	valyl-tRNA synthetase [Clostridium cellulolyticum H10]	86	9.60981e+07	883	101.714	5.70654
220928628	Ccel_1200	NAD+ synthetase [Clostridium cellulolyticum H10]	10	1.62704e+07	642	71.8074	6.1001
220928630	Ccel_1202	YbbR family protein [Clostridium cellulolyticum H10]	9	2.03236e+07	414	46.0247	5.33838
220928631	Ccel_1203	FAD dependent oxidoreductase [Clostridium cellulolyticum H10]	7	1.23354e+07	526	57.7507	8.01611
220928632	Ccel_1204	phosphoglucosamine mutase [Clostridium cellulolyticum H10]	39	1.3036e+08	449	48.6591	5.21143
220928648	Ccel_1221	alpha-L-arabinofuranosidase domain protein [Clostridium cellulolyticum H10]	24	4.19577e+07	502	56.379	5.74463
220928650	Ccel_1223	periplasmic binding protein/LacI transcriptional regulator [Clostridium cellulolyticum H10]	53	3.21195e+08	342	37.1046	4.99561
220928651	Ccel_1224	ABC transporter related [Clostridium cellulolyticum H10]	2	3.42043e+06	510	56.5726	5.52881
220928686	Ccel_1259	glycoside hydrolase family 39 [Clostridium cellulolyticum H10]	18	2.93169e+07	501	58.406	5.50342
220928687	Ccel_1260	putative esterase [Clostridium cellulolyticum H10]	22	6.10918e+07	265	30.3521	5.14795
220928688	Ccel_1261	hypothetical protein Ccel_1261 [Clostridium cellulolyticum H10]	4	3.81309e+06	732	84.0653	5.33838
220928692	Ccel_1265	dihydrodipicolinate synthetase [Clostridium cellulolyticum H10]	8	2.96266e+07	297	33.4242	5.94775
220928715	Ccel_1288	5-methylthioribose kinase [Clostridium cellulolyticum H10]	22	4.92302e+07	409	47.0825	5.08447
220928716	Ccel_1289	translation initiation factor, aIF-2BI family [Clostridium cellulolyticum H10]	12	3.78582e+07	364	40.5519	6.41748
220928717	Ccel_1290	class II aldolase/adducin family protein [Clostridium cellulolyticum H10]	8	8.18164e+06	265	29.1351	6.15088
220928720	Ccel_1294	hypothetical protein Ccel_1294 [Clostridium cellulolyticum H10]	3	121260	594	65.716	5.89697
220928732	Ccel_1307	glycosyl transferase family 2 [Clostridium cellulolyticum H10]	4	5.07181e+06	321	36.6812	8.98291
220928734	Ccel_1309	thymidylate synthase [Clostridium cellulolyticum H10]	13	199829403	264	30.2122	7.54736
220928736	Ccel_1311	translation initiation factor IF-3 [Clostridium cellulolyticum H10]	17	6.78896e+07	164	18.7721	9.51025
220928737	Ccel_1312	ribosomal protein L35 [Clostridium cellulolyticum H10]	3	1.57533e+06	65	7.48933	11.9272
220928738	Ccel_1313	ribosomal protein L20 [Clostridium cellulolyticum H10]	46	1.87467e+08	117	13.1334	11.5317
220928741	Ccel_1316	phospholipid/glycerol acyltransferase [Clostridium cellulolyticum H10]	13	2.43929e+07	265	29.8088	9.56885
220928742	Ccel_1317	Radical SAM domain protein [Clostridium cellulolyticum H10]	10	1.41456e+07	614	70.2871	5.73193
220928745	Ccel_1320	ribosomal protein L21 [Clostridium cellulolyticum H10]	47	5.87627e+08	103	11.3202	9.78857
220928747	Ccel_1322	ribosomal protein L27 [Clostridium cellulolyticum H10]	12	9.52837e+07	93	10.1047	11.0923
220928748	Ccel_1323	GTP-binding protein Obg/CgtA [Clostridium cellulolyticum H10]	7	1.46683e+07	425	46.5921	5.89697
220928751	Ccel_1326	hypothetical protein Ccel_1326 [Clostridium cellulolyticum H10]	6	1.7291e+07	179	20.3756	5.70654
220928759	Ccel_1334	glycogen/starch synthase, ADP-glucose type [Clostridium cellulolyticum H10]	6	1.7576e+07	481	55.3941	6.7417
220928761	Ccel_1336	hypothetical protein Ccel_1336 [Clostridium cellulolyticum H10]	8	3.00769e+06	105	11.3078	6.62451
220928763	Ccel_1338	protein serine/threonine phosphatase [Clostridium cellulolyticum H10]	6	2.21401e+07	474	52.0368	4.95752
220928764	Ccel_1339	Propeptide PepSY amd peptidase M4 [Clostridium cellulolyticum H10]	36	6.0784e+07	718	81.0703	5.98584
220928765	Ccel_1340	Stress responsive alpha-beta barrel domain protein [Clostridium cellulolyticum H10]	27	7.18584e+07	95	10.8947	5.77002
220928769	Ccel_1344	argininosuccinate lyase [Clostridium cellulolyticum H10]	44	1.0685e+08	459	51.5138	5.59229
220928770	Ccel_1345	argininosuccinate synthase [Clostridium cellulolyticum H10]	145	5.65856e+08	404	45.5803	5.57959
220928773	Ccel_1348	Holliday junction DNA helicase RuvB [Clostridium cellulolyticum H10]	9	9.9486e+06	335	36.6674	5.5415
220928775	Ccel_1350	cell wall hydrolase/autolysin [Clostridium cellulolyticum H10]	10	1.09597e+07	529	59.3892	9.0708
220928783	Ccel_1358	purine or other phosphorylase family 1 [Clostridium cellulolyticum H10]	44	1.62764e+08	253	27.4802	4.97021
220928786	Ccel_1361	band 7 protein [Clostridium cellulolyticum H10]	31	6.41584e+07	289	31.8637	5.65576
220928792	Ccel_1367	ABC transporter related [Clostridium cellulolyticum H10]	58	1.72079e+08	538	60.8239	5.22412
220928793	Ccel_1368	hypothetical protein Ccel_1368 [Clostridium cellulolyticum H10]	12	35424159	299	35.9539	5.14795
220928795	Ccel_1370	peptidase S11 D-alanyl-D-alanine carboxypeptidase 1 [Clostridium cellulolyticum H10]	4	4.72312e+06	440	48.8049	9.27588
220928797	Ccel_1372	threonyl-tRNA synthetase [Clostridium cellulolyticum H10]	39	1.07713e+08	635	72.7725	6.21436
220928798	Ccel_1373	threonyl-tRNA synthetase [Clostridium cellulolyticum H10]	76	1.38673e+08	645	74.0499	5.99854
220928799	Ccel_1374	hypothetical protein Ccel_1374 [Clostridium cellulolyticum H10]	2	648666	142	16.5085	8.88037
220928801	Ccel_1376	S-layer domain protein [Clostridium cellulolyticum H10]	15	1.22709e+07	594	64.8818	4.95752
220928807	Ccel_1382	band 7 protein [Clostridium cellulolyticum H10]	190	5.87201e+08	475	51.9064	5.23682
220928814	Ccel_1389	indolepyruvate ferredoxin oxidoreductase, alpha subunit [Clostridium cellulolyticum H10]	32	4.50477e+07	598	64.9648	6.06201
220928817	Ccel_1392	coenzyme F390 synthetase [Clostridium cellulolyticum H10]	26	5.48061e+07	413	46.6611	5.70654
220928821	Ccel_1396	hypothetical protein Ccel_1396 [Clostridium cellulolyticum H10]	14	2.7371e+07	300	32.3023	4.80518
220928822	Ccel_1397	hypothetical protein Ccel_1397 [Clostridium cellulolyticum H10]	28	7.68399e+07	207	23.8664	4.22119
220928823	Ccel_1398	DNA gyrase subunit B domain protein [Clostridium cellulolyticum H10]	8	8.97629e+06	660	75.8635	5.99854
220928824	Ccel_1399	DNA gyrase/topoisomerase IV subunit A [Clostridium cellulolyticum H10]	19	2.16375e+07	728	83.3083	6.87354
220928827	Ccel_1402	peptidyl-prolyl cis-trans isomerase cyclophilin type [Clostridium cellulolyticum H10]	44	8.47313e+07	173	19.0874	5.08447
220928828	Ccel_1403	FAD dependent oxidoreductase [Clostridium cellulolyticum H10]	62	2.16058e+08	466	51.8993	6.84424
220928830	Ccel_1405	xanthine phosphoribosyltransferase [Clostridium cellulolyticum H10]	4	9.02502e+06	190	20.935	8.08936
220928831	Ccel_1406	basic membrane lipoprotein [Clostridium cellulolyticum H10]	50	1.40428e+08	386	41.6769	5.30029
220928836	Ccel_1411	tryptophanyl-tRNA synthetase [Clostridium cellulolyticum H10]	29	3.74598e+07	336	38.3117	7.02002
220928838	Ccel_1413	excinuclease ABC, B subunit [Clostridium cellulolyticum H10]	19	2.00843e+07	660	76.0418	5.33838
220928842	Ccel_1417	phosphoglucomutase/phosphomannomutase alpha/beta/alpha domain I [Clostridium cellulolyticum H10]	78	1.73287e+08	576	64.0853	5.64307
220928846	Ccel_1421	TM2 domain containing protein [Clostridium cellulolyticum H10]	12	2.78216e+07	149	16.5612	7.95752
220928847	Ccel_1422	antifreeze protein type I [Clostridium cellulolyticum H10]	49	1.14323e+08	380	41.4902	7.41553
220928849	Ccel_1424	hybrid cluster protein [Clostridium cellulolyticum H10]	5	1.08037e+07	522	56.9738	5.52881
220928856	Ccel_1431	Aldose 1-epimerase [Clostridium cellulolyticum H10]	62	2.10879e+08	354	39.4276	6.11279
220928857	Ccel_1432	hypothetical protein Ccel_1432 [Clostridium cellulolyticum H10]	5	3.34596e+06	58	6.57009	8.82178
220928859	Ccel_1434	peptide chain release factor 3 [Clostridium cellulolyticum H10]	32	5.31983e+07	539	60.9541	5.57959
220928860	Ccel_1435	AAA ATPase [Clostridium cellulolyticum H10]	20	5.01586e+07	552	63.6836	5.47803
220928862	Ccel_1437	RNA methyltransferase, TrmH family, group 3 [Clostridium cellulolyticum H10]	2	3.26818e+06	269	29.2353	7.02002
220928863	Ccel_1438	transcriptional regulator, LacI family [Clostridium cellulolyticum H10]	3	332565	337	37.6853	8.08936
220928864	Ccel_1439	glycosyltransferase 36 [Clostridium cellulolyticum H10]	19	2.86414e+07	784	89.3786	5.5542
220928866	Ccel_1441	hypothetical protein Ccel_1441 [Clostridium cellulolyticum H10]	62	1.34218e+08	314	36.4339	5.32568
220928867	Ccel_1442	phenylalanyl-tRNA synthetase, alpha subunit [Clostridium cellulolyticum H10]	67	2.47886e+08	343	38.4646	6.93213
220928868	Ccel_1443	phenylalanyl-tRNA synthetase, beta subunit [Clostridium cellulolyticum H10]	148	3.80153e+08	793	88.9419	5.40186
220928870	Ccel_1445	phosphoglucose isomerase (PGI) [Clostridium cellulolyticum H10]	103	6.28193e+08	450	50.5484	5.36377
220928872	Ccel_1447	FolC bifunctional protein [Clostridium cellulolyticum H10]	4	8.03824e+06	424	47.2062	5.70654
220928873	Ccel_1448	tetratricopeptide TPR_2 [Clostridium cellulolyticum H10]	11	1.61916e+07	374	41.4688	9.14404
220928875	Ccel_1450	threonine synthase [Clostridium cellulolyticum H10]	55	1.49737e+08	507	56.2908	5.37646
220928877	Ccel_1452	homoserine dehydrogenase [Clostridium cellulolyticum H10]	59	1.30637e+08	414	44.7123	5.37646
220928879	Ccel_1454	hypothetical protein Ccel_1454 [Clostridium cellulolyticum H10]	2	3.26945e+07	466	53.007	5.84619
220928882	Ccel_1457	preprotein translocase, SecA subunit [Clostridium cellulolyticum H10]	154	3.22573e+08	912	104.179	5.60498
220928884	Ccel_1459	DNA polymerase III, alpha subunit [Clostridium cellulolyticum H10]	5	4.27132e+06	1159	131.852	5.51611
220928890	Ccel_1465	heat shock protein DnaJ domain protein [Clostridium cellulolyticum H10]	13	2.7011e+07	213	23.6189	6.53662
220928893	Ccel_1468	transcriptional regulator, XRE family [Clostridium cellulolyticum H10]	10	2.72535e+07	182	20.8169	5.31299
220928894	Ccel_1469	AMP-dependent synthetase and ligase [Clostridium cellulolyticum H10]	37	5.01529e+07	559	64.1389	6.15088
220928895	Ccel_1470	MutS2 family protein [Clostridium cellulolyticum H10]	30	2.44171e+07	792	87.8932	7.15186
220928896	Ccel_1471	GTP-binding protein TypA [Clostridium cellulolyticum H10]	81	1.33416e+08	605	67.2558	5.22412
220928897	Ccel_1472	aminodeoxychorismate lyase [Clostridium cellulolyticum H10]	10	1.69417e+07	424	47.8511	8.95361
220928899	Ccel_1474	peptidase U32 [Clostridium cellulolyticum H10]	3	6.30268e+06	406	46.3861	5.56689
220928901	Ccel_1476	metal dependent phosphohydrolase [Clostridium cellulolyticum H10]	4	6.40466e+06	728	83.2354	6.85889
220928902	Ccel_1477	CRISPR-associated protein Cas5 family [Clostridium cellulolyticum H10]	7	4.33547e+07	218	25.1788	8.60205
220928917	Ccel_1493	Ankyrin [Clostridium cellulolyticum H10]	6	1.69489e+07	123	13.7621	5.12256
220928919	Ccel_1495	hypothetical protein Ccel_1495 [Clostridium cellulolyticum H10]	13	4.12146e+07	154	18.34	4.89404
220928922	Ccel_1499	AAA ATPase central domain protein [Clostridium cellulolyticum H10]	2	2.24305e+06	744	85.8972	5.56689
220928924	Ccel_1501	tail sheath protein [Clostridium cellulolyticum H10]	68	1.38275e+08	514	56.8037	4.83057
220928925	Ccel_1502	hypothetical protein Ccel_1502 [Clostridium cellulolyticum H10]	8	5.20467e+07	147	16.5055	7.41553
220928938	Ccel_1515	hypothetical protein Ccel_1515 [Clostridium cellulolyticum H10]	8	1.24261e+07	873	95.9745	4.95752
220928945	Ccel_1522	single-strand binding protein/Primosomal replication protein n [Clostridium cellulolyticum H10]	16	3.27195e+07	226	25.9231	5.09717
220928952	Ccel_1529	methionyl-tRNA formyltransferase [Clostridium cellulolyticum H10]	13	3.14984e+07	312	34.416	6.65381
220928955	Ccel_1532	sun protein [Clostridium cellulolyticum H10]	3	6.96513e+06	449	50.9775	6.99072
220928957	Ccel_1534	protein serine/threonine phosphatase [Clostridium cellulolyticum H10]	6	5.3174e+06	241	26.7816	5.07178
220928958	Ccel_1535	serine/threonine protein kinase with PASTA sensor(s) [Clostridium cellulolyticum H10]	36	4.47323e+07	627	68.9912	5.64307
220928962	Ccel_1539	GCN5-related N-acetyltransferase [Clostridium cellulolyticum H10]	3	7.36099e+06	147	17.4087	5.40186
220928972	Ccel_1549	putative outer membrane protein [Clostridium cellulolyticum H10]	6	9.56818e+06	644	72.3766	5.61768
220928985	Ccel_1562	Mannosyl-glycoprotein endo-beta-N-acetylglucosamidase [Clostridium cellulolyticum H10]	2	2.44115e+06	545	61.072	9.29053
220928990	Ccel_1567	hypothetical protein Ccel_1567 [Clostridium cellulolyticum H10]	7	2.68544e+07	97	10.7693	7.95752
220929034	Ccel_1611	dihydrodipicolinate synthase [Clostridium cellulolyticum H10]	50	1.90365e+08	292	32.077	5.69385
220929035	Ccel_1612	aminotransferase class-III [Clostridium cellulolyticum H10]	36	1.15652e+08	405	44.5965	5.40186
220929059	Ccel_1637	hypothetical protein Ccel_1637 [Clostridium cellulolyticum H10]	16	1.33269e+07	283	32.9971	7.1665
220929064	Ccel_1642	periplasmic binding protein/LacI transcriptional regulator [Clostridium cellulolyticum H10]	3	4.15521e+07	333	35.8325	5.18604
220929076	Ccel_1654	integrase family protein [Clostridium cellulolyticum H10]	4	1.03025e+07	330	38.1866	9.61279
220929094	Ccel_1672	2-dehydro-3-deoxyphosphogluconate aldolase/4-hydroxy-2-oxoglutarate aldolase [Clostridium cellulolyticum H10]	5	1.11892e+07	320	34.8611	6.80029
220929102	Ccel_1680	glycine hydroxymethyltransferase [Clostridium cellulolyticum H10]	90	5.17635e+08	412	45.215	6.53662
220929104	Ccel_1682	hypothetical protein Ccel_1682 [Clostridium cellulolyticum H10]	9	2.27419e+07	230	26.7887	8.23584
220929105	Ccel_1683	thiamine biosynthesis/tRNA modification protein ThiI [Clostridium cellulolyticum H10]	5	2.27444e+07	392	44.1401	7.6792
220929109	Ccel_1687	NADH dehydrogenase (ubiquinone) 30 kDa subunit [Clostridium cellulolyticum H10]	15	1.06693e+07	530	59.9645	6.1001
220929113	Ccel_1691	NADH/Ubiquinone/plastoquinone (complex I) [Clostridium cellulolyticum H10]	4	5.72847e+06	688	75.8656	9.5249
220929115	Ccel_1693	SOS-response transcriptional repressor, LexA [Clostridium cellulolyticum H10]	6	8.82718e+06	215	24.1595	8.23584
220929116	Ccel_1694	RNA chaperone Hfq [Clostridium cellulolyticum H10]	21	1.62118e+08	80	9.09085	9.08545
220929119	Ccel_1697	DNA mismatch repair protein MutS [Clostridium cellulolyticum H10]	6	7.16665e+06	873	98.3397	5.2749
220929120	Ccel_1698	hypothetical protein Ccel_1698 [Clostridium cellulolyticum H10]	11	2.09624e+07	128	14.293	5.05908
220929121	Ccel_1699	RNA modification enzyme, MiaB family [Clostridium cellulolyticum H10]	13	2.17959e+07	478	54.2408	7.88428
220929123	Ccel_1701	thioesterase superfamily protein [Clostridium cellulolyticum H10]	9	2.58051e+07	142	15.1548	7.95752
220929128	Ccel_1706	peptidase M16 domain protein [Clostridium cellulolyticum H10]	6	6.03946e+06	411	46.5703	5.46533
220929129	Ccel_1707	3' exoribonuclease [Clostridium cellulolyticum H10]	110	3.84079e+08	703	76.8782	5.16064
220929130	Ccel_1708	ribosomal protein S15 [Clostridium cellulolyticum H10]	11	7.9635e+07	87	10.1957	10.0522
220929131	Ccel_1709	ATPase associated with various cellular activities AAA_3 [Clostridium cellulolyticum H10]	27	7.22829e+07	321	35.968	6.62451
220929133	Ccel_1711	transglutaminase domain protein [Clostridium cellulolyticum H10]	2	2.60832e+06	806	93.2531	8.93896
220929140	Ccel_1718	copper amine oxidase domain protein [Clostridium cellulolyticum H10]	4	1.35061e+06	634	71.9342	5.60498
220929141	Ccel_1719	peptidase S1 and S6 chymotrypsin/Hap [Clostridium cellulolyticum H10]	2	5.33072e+06	374	39.9992	9.26123
220929143	Ccel_1721	Nitrilase/cyanide hydratase and apolipoprotein N-acyltransferase [Clostridium cellulolyticum H10]	3	2.31827e+07	267	29.7209	6.88818
220929144	Ccel_1722	protein of unknown function DUF711 [Clostridium cellulolyticum H10]	17	7.59152e+07	452	47.4065	5.68115
220929148	Ccel_1726	UDP-N-acetylmuramoylalanine/D-glutamate ligase [Clostridium cellulolyticum H10]	14	2.72801e+07	465	51.9698	5.70654
220929149	Ccel_1727	MCP methyltransferase, CheR-type [Clostridium cellulolyticum H10]	8	2.18516e+07	265	31.2523	8.99756
220929150	Ccel_1728	hydroxymethylbutenyl pyrophosphate reductase [Clostridium cellulolyticum H10]	127	9.75641e+08	672	74.5654	6.29053
220929151	Ccel_1729	cytidylate kinase [Clostridium cellulolyticum H10]	3	1.28717e+07	223	24.9049	5.41455
220929153	Ccel_1731	hypothetical protein Ccel_1731 [Clostridium cellulolyticum H10]	11	1.58776e+07	139	14.6618	8.49951
220929156	Ccel_1734	transcriptional regulator, RpiR family [Clostridium cellulolyticum H10]	3	7.13751e+06	297	33.6958	6.63916
220929158	Ccel_1736	Conserved carboxylase region [Clostridium cellulolyticum H10]	143	9.19394e+08	510	56.9394	5.87158
220929159	Ccel_1737	biotin/lipoyl attachment domain-containing protein [Clostridium cellulolyticum H10]	25	5.30012e+08	122	12.4537	8.90967
220929160	Ccel_1738	carboxyl transferase [Clostridium cellulolyticum H10]	207	1.47487e+09	516	56.0184	5.61768
220929163	Ccel_1741	putative rRNA methylase [Clostridium cellulolyticum H10]	2	3.9146e+06	188	20.5863	6.52197
220929172	Ccel_1750	pyrimidine-nucleoside phosphorylase [Clostridium cellulolyticum H10]	9	2.64112e+07	440	47.3857	5.60498
220929173	Ccel_1751	tyrosine recombinase XerD [Clostridium cellulolyticum H10]	69	3.43468e+08	294	33.8251	9.40771
220929175	Ccel_1753	NUDIX hydrolase [Clostridium cellulolyticum H10]	14	2.61812e+07	180	20.2364	5.03369
220929177	Ccel_1755	pyrroline-5-carboxylate reductase [Clostridium cellulolyticum H10]	33	8.39336e+07	270	29.038	6.12549
220929178	Ccel_1756	phenylacetate--CoA ligase [Clostridium cellulolyticum H10]	51	2.52356e+08	432	48.5413	7.18115
220929179	Ccel_1757	L-lactate permease, putative [Clostridium cellulolyticum H10]	5	4.39863e+06	531	57.5283	9.36377
220929181	Ccel_1759	RNA-metabolising metallo-beta-lactamase [Clostridium cellulolyticum H10]	53	8.31225e+07	543	60.7331	5.56689
220929182	Ccel_1760	peptidase M42 family protein [Clostridium cellulolyticum H10]	17	2.64127e+07	328	35.9302	6.56592
220929183	Ccel_1761	peptidase M42 family protein [Clostridium cellulolyticum H10]	6	8.21897e+06	348	38.2587	6.41748
220929184	Ccel_1762	peptidase M42 family protein [Clostridium cellulolyticum H10]	10	1.77066e+07	352	38.1568	5.49072
220929186	Ccel_1764	oligopeptide/dipeptide ABC transporter, ATPase subunit [Clostridium cellulolyticum H10]	9	13029696	321	36.062	8.42627
220929187	Ccel_1765	oligopeptide/dipeptide ABC transporter, ATPase subunit [Clostridium cellulolyticum H10]	7	8.69169e+06	325	35.9525	5.88428
220929189	Ccel_1767	binding-protein-dependent transport systems inner membrane component [Clostridium cellulolyticum H10]	7	1.2168e+07	321	35.7799	9.62744
220929190	Ccel_1768	extracellular solute-binding protein family 5 [Clostridium cellulolyticum H10]	96	3.61624e+08	579	64.7314	5.31299
220929193	Ccel_1771	protein of unknown function DUF795 [Clostridium cellulolyticum H10]	4	3.07074e+08	416	46.28	8.22119
220929194	Ccel_1772	beta-lactamase domain protein [Clostridium cellulolyticum H10]	23	28443861	555	61.4536	6.87354
220929201	Ccel_1779	thioredoxin reductase [Clostridium cellulolyticum H10]	21	5.31004e+07	308	33.7322	5.50342
220929207	Ccel_1786	pantoate/beta-alanine ligase [Clostridium cellulolyticum H10]	5	2.16872e+07	281	31.6694	6.56592
220929208	Ccel_1787	3-methyl-2-oxobutanoate hydroxymethyltransferase [Clostridium cellulolyticum H10]	11	1.85937e+07	287	31.0218	5.92236
220929209	Ccel_1788	hypothetical protein Ccel_1788 [Clostridium cellulolyticum H10]	4	1.02985e+07	281	31.1239	5.38916
220929210	Ccel_1789	glycyl-tRNA synthetase [Clostridium cellulolyticum H10]	80	2.27962e+08	462	53.6965	5.41455
220929211	Ccel_1790	DNA-directed RNA polymerase, omega subunit [Clostridium cellulolyticum H10]	6	1.29624e+07	68	7.61602	9.0708
220929212	Ccel_1791	guanylate kinase [Clostridium cellulolyticum H10]	16	1.90308e+07	201	22.9487	5.26221
220929213	Ccel_1792	protein of unknown function DUF370 [Clostridium cellulolyticum H10]	23	1.22382e+08	92	10.1493	5.89697
220929214	Ccel_1793	YicC domain protein [Clostridium cellulolyticum H10]	48	5.2014e+07	293	33.9368	5.43994
220929217	Ccel_1796	ribosomal protein L11 methyltransferase [Clostridium cellulolyticum H10]	7	1.5882e+07	316	35.3489	4.60205
220929218	Ccel_1797	chaperone protein DnaJ [Clostridium cellulolyticum H10]	5	1.16589e+07	379	41.0325	8.52881
220929219	Ccel_1798	chaperone protein DnaK [Clostridium cellulolyticum H10]	174	1.06051e+09	616	66.047	4.99561
220929220	Ccel_1799	GrpE protein [Clostridium cellulolyticum H10]	20	3.13187e+07	197	22.4621	4.69092
220929223	Ccel_1802	aminotransferase class IV [Clostridium cellulolyticum H10]	23	4.37646e+07	279	31.5701	6.03662
220929232	Ccel_1811	glycosyl transferase family 2 [Clostridium cellulolyticum H10]	2	9.13018e+06	280	32.1698	9.17334
220929233	Ccel_1812	Endonuclease/exonuclease/phosphatase [Clostridium cellulolyticum H10]	2	2.24166e+06	366	43.4155	8.54346
220929235	Ccel_1814	aminotransferase class-III [Clostridium cellulolyticum H10]	81	9.24079e+07	470	53.0436	7.98682
220929236	Ccel_1815	NAD-dependent epimerase/dehydratase [Clostridium cellulolyticum H10]	4	2.07274e+07	349	40.0816	9.1001
220929255	Ccel_1836	transposase IS66 [Clostridium cellulolyticum H10]	8	2.00084e+07	529	60.6878	8.03076
220929273	Ccel_1854	3-dehydroquinate synthase [Clostridium cellulolyticum H10]	19	2.84493e+07	359	40.2131	6.85889
220929274	Ccel_1855	isoleucyl-tRNA synthetase [Clostridium cellulolyticum H10]	166	3.30478e+08	929	105.679	5.71924
220929277	Ccel_1858	pyridoxine biosynthesis protein [Clostridium cellulolyticum H10]	67	1.04978e+09	292	31.5653	6.43018
220929278	Ccel_1859	SNO glutamine amidotransferase [Clostridium cellulolyticum H10]	10	1.16954e+07	189	21.101	6.20166
220929279	Ccel_1860	Rhomboid family protein [Clostridium cellulolyticum H10]	8	1.07465e+07	519	58.2231	8.39697
220929280	Ccel_1861	homocysteine S-methyltransferase [Clostridium cellulolyticum H10]	30	6.35334e+07	434	46.8343	4.7417
220929281	Ccel_1862	AMP-dependent synthetase and ligase [Clostridium cellulolyticum H10]	59	1.42086e+08	554	62.0519	5.38916
220929282	Ccel_1863	two component transcriptional regulator, LuxR family [Clostridium cellulolyticum H10]	11	2.99567e+07	216	24.7342	6.93213
220929283	Ccel_1864	Sensor DegS domain protein [Clostridium cellulolyticum H10]	10	1.79281e+07	391	44.7688	6.40479
220929284	Ccel_1865	protein of unknown function DUF323 [Clostridium cellulolyticum H10]	9	1.70233e+07	289	33.177	6.59521
220929288	Ccel_1869	Rubrerythrin [Clostridium cellulolyticum H10]	79	9.87079e+08	179	20.336	5.78271
220929289	Ccel_1870	thioesterase superfamily protein [Clostridium cellulolyticum H10]	2	1.78493e+07	159	18.1594	7.29834
220929291	Ccel_1872	Silent information regulator protein Sir2 [Clostridium cellulolyticum H10]	9	1.37303e+07	244	26.8087	5.80811
220929296	Ccel_1877	branched-chain amino acid aminotransferase [Clostridium cellulolyticum H10]	81	3.71071e+08	356	39.5345	7.60596
220929298	Ccel_1879	H+-ATPase subunit H [Clostridium cellulolyticum H10]	11	1.97336e+07	145	16.7169	4.95752
220929301	Ccel_1882	ATP-dependent DNA helicase RecG [Clostridium cellulolyticum H10]	6	3.4007e+06	689	77.6611	8.52881
220929302	Ccel_1883	ribosomal protein L28 [Clostridium cellulolyticum H10]	7	475427	62	6.91567	11.0044
220929305	Ccel_1886	cell division protein FtsA [Clostridium cellulolyticum H10]	16	1.94323e+07	708	78.6669	5.23682
220929307	Ccel_1888	glycogen/starch synthase, ADP-glucose type [Clostridium cellulolyticum H10]	28	4.16715e+07	490	56.5536	5.47803
220929309	Ccel_1890	peptidase S1 and S6 chymotrypsin/Hap [Clostridium cellulolyticum H10]	34	9.02657e+07	521	56.0613	4.86865
220929311	Ccel_1892	two component transcriptional regulator, winged helix family [Clostridium cellulolyticum H10]	24	3.5136e+07	228	26.309	5.84619
220929313	Ccel_1894	sporulation transcriptional activator Spo0A [Clostridium cellulolyticum H10]	105	5.40033e+08	281	31.2644	5.69385
220929315	Ccel_1896	DNA repair protein RecN [Clostridium cellulolyticum H10]	20	1.72135e+07	567	63.8544	5.38916
220929316	Ccel_1897	arginine repressor, ArgR [Clostridium cellulolyticum H10]	10	1.98431e+07	150	16.8267	6.16357
220929317	Ccel_1898	ATP-NAD/AcoX kinase [Clostridium cellulolyticum H10]	8	1.10102e+07	286	31.4434	6.55127
220929321	Ccel_1902	Polyprenyl synthetase [Clostridium cellulolyticum H10]	2	6.18798e+06	294	32.5223	5.05908
220929323	Ccel_1904	exodeoxyribonuclease VII, large subunit [Clostridium cellulolyticum H10]	7	7.75962e+06	404	45.2156	8.88037
220929324	Ccel_1905	NusB antitermination factor [Clostridium cellulolyticum H10]	9	2.19561e+07	145	16.3315	5.03369
220929326	Ccel_1907	hypothetical protein Ccel_1907 [Clostridium cellulolyticum H10]	9	2.41686e+07	183	20.3249	8.93896
220929341	Ccel_1922	translation elongation factor P [Clostridium cellulolyticum H10]	46	1.28903e+09	186	20.9727	5.30029
220929342	Ccel_1923	peptidase M24 [Clostridium cellulolyticum H10]	9	8.56463e+06	361	39.8988	5.5415
220929344	Ccel_1925	Xylose isomerase domain protein TIM barrel [Clostridium cellulolyticum H10]	7	1.3318e+07	288	32.568	5.8208
220929345	Ccel_1926	peptidase M18 aminopeptidase I [Clostridium cellulolyticum H10]	22	5.9154e+07	476	53.142	5.96045
220929348	Ccel_1929	hypothetical protein Ccel_1929 [Clostridium cellulolyticum H10]	2	3.15073e+06	519	60.8392	9.46631
220929349	Ccel_1930	tRNA (5-methylaminomethyl-2-thiouridylate)-methyltransferase [Clostridium cellulolyticum H10]	4	7.25893e+06	359	39.6913	7.06396
220929350	Ccel_1931	FeS cluster assembly scaffold protein NifU [Clostridium cellulolyticum H10]	16	7.98443e+07	153	16.4566	4.79248
220929351	Ccel_1932	cysteine desulfurase NifS [Clostridium cellulolyticum H10]	44	1.66557e+08	393	43.2203	6.3667
220929352	Ccel_1933	transcriptional regulator, BadM/Rrf2 family [Clostridium cellulolyticum H10]	2	2.59448e+06	148	16.3203	5.07178
220929355	Ccel_1936	AAA ATPase central domain protein [Clostridium cellulolyticum H10]	4	1.64092e+07	432	47.8486	6.56592
220929356	Ccel_1937	copper amine oxidase domain protein [Clostridium cellulolyticum H10]	9	2.53899e+07	647	73.046	6.02393
220929357	Ccel_1938	peptidase S1 and S6 chymotrypsin/Hap [Clostridium cellulolyticum H10]	3	1.24248e+07	377	40.9193	8.51416
220929360	Ccel_1941	GTP-binding protein LepA [Clostridium cellulolyticum H10]	27	5.2555e+07	602	67.6168	5.26221
220929361	Ccel_1942	copper amine oxidase domain protein [Clostridium cellulolyticum H10]	7	7.6186e+06	480	53.7506	8.80713
220929364	Ccel_1945	CoA-substrate-specific enzyme activase [Clostridium cellulolyticum H10]	7	1.08886e+07	1426	159.254	7.38623
220929365	Ccel_1946	aspartyl-tRNA synthetase [Clostridium cellulolyticum H10]	60	9.69532e+07	593	67.213	5.50342
220929366	Ccel_1947	histidyl-tRNA synthetase [Clostridium cellulolyticum H10]	31	5.40935e+07	442	49.9909	5.43994
220929368	Ccel_1949	beta-lactamase domain protein [Clostridium cellulolyticum H10]	13	4.0502e+07	208	22.9787	5.75732
220929370	Ccel_1951	(p)ppGpp synthetase I, SpoT/RelA [Clostridium cellulolyticum H10]	5	9.20298e+06	726	83.5779	8.51416
220929371	Ccel_1952	adenine phosphoribosyltransferase [Clostridium cellulolyticum H10]	8	3.05527e+07	171	19.265	5.12256
220929375	Ccel_1956	NLP/P60 protein [Clostridium cellulolyticum H10]	5	9.94928e+06	296	31.4675	9.84717
220929381	Ccel_1962	O-acetylhomoserine/O-acetylserine sulfhydrylase [Clostridium cellulolyticum H10]	52	1.97351e+08	422	46.0224	6.56592
220929384	Ccel_1965	aminotransferase class I and II [Clostridium cellulolyticum H10]	36	4.60921e+07	393	43.8065	5.85889
220929395	Ccel_1976	DNA ligase, NAD-dependent [Clostridium cellulolyticum H10]	24	2.99912e+07	657	74.0913	5.23682
220929398	Ccel_1979	ribosomal protein S20 [Clostridium cellulolyticum H10]	4	5.43258e+07	85	9.1722	10.4038
220929405	Ccel_1986	ABC transporter related [Clostridium cellulolyticum H10]	40	2.99485e+07	511	56.9764	7.50342
220929406	Ccel_1987	putative solute-binding component of ABC transporter [Clostridium cellulolyticum H10]	82	620473399	378	40.6057	5.70654
220929408	Ccel_1989	thiamine-phosphate pyrophosphorylase [Clostridium cellulolyticum H10]	51	2.65103e+08	210	22.2971	8.06006
220929409	Ccel_1990	hydroxyethylthiazole kinase [Clostridium cellulolyticum H10]	46	5.62124e+08	273	28.3898	6.55127
220929410	Ccel_1991	thiamine biosynthesis protein ThiC [Clostridium cellulolyticum H10]	92	5.80227e+08	436	48.1751	5.68115
220929411	Ccel_1992	phosphomethylpyrimidine kinase [Clostridium cellulolyticum H10]	85	4.8078e+08	270	29.409	6.27783
220929420	Ccel_2001	Mg2 transporter protein CorA family protein [Clostridium cellulolyticum H10]	10	1.00951e+07	310	35.5967	5.23682
220929422	Ccel_2004	3,4-dihydroxy-2-butanone 4-phosphate synthase [Clostridium cellulolyticum H10]	16	2.31652e+07	420	46.5367	6.53662
220929438	Ccel_2021	protein of unknown function DUF342 [Clostridium cellulolyticum H10]	49	1.0678e+08	463	49.826	7.86963
220929439	Ccel_2022	RNA polymerase, sigma 28 subunit, FliA/WhiG [Clostridium cellulolyticum H10]	7	1.15211e+07	254	29.517	5.2749
220929442	Ccel_2025	CheC, inhibitor of MCP methylation [Clostridium cellulolyticum H10]	4	2.53853e+07	205	22.0236	4.37354
220929443	Ccel_2026	CheW protein [Clostridium cellulolyticum H10]	21	9.83968e+07	148	16.531	4.83057
220929444	Ccel_2027	CheA signal transduction histidine kinase [Clostridium cellulolyticum H10]	131	2.28273e+08	691	76.8852	5.021
220929445	Ccel_2028	response regulator receiver modulated CheB methylesterase [Clostridium cellulolyticum H10]	12	2.03135e+07	356	38.9666	8.36768
220929446	Ccel_2029	Cobyrinic acid ac-diamide synthase [Clostridium cellulolyticum H10]	3	4.10019e+06	301	33.2285	8.17725
220929447	Ccel_2030	GTP-binding signal recognition particle SRP54 G- domain protein [Clostridium cellulolyticum H10]	6	1.1375e+07	389	43.4767	5.75732
220929454	Ccel_2037	response regulator receiver protein [Clostridium cellulolyticum H10]	9	2.72948e+07	120	13.2499	5.57959
220929457	Ccel_2040	flagellar basal body-associated protein FliL [Clostridium cellulolyticum H10]	11	4.15354e+07	169	19.1348	4.81787
220929459	Ccel_2042	protein of unknown function DUF1078 domain protein [Clostridium cellulolyticum H10]	3	6.34609e+06	454	48.0488	4.90674
220929463	Ccel_2046	hypothetical protein Ccel_2046 [Clostridium cellulolyticum H10]	3	1.72155e+06	289	32.4968	5.12256
220929468	Ccel_2051	flagellar M-ring protein FliF [Clostridium cellulolyticum H10]	5	2.88141e+06	523	57.6331	5.18604
220929472	Ccel_2055	gid protein [Clostridium cellulolyticum H10]	8	1.75599e+07	436	48.8027	7.07861
220929473	Ccel_2056	DNA topoisomerase I [Clostridium cellulolyticum H10]	36	6.9466e+07	706	79.7602	8.76318
220929475	Ccel_2058	Mg chelatase, subunit ChlI [Clostridium cellulolyticum H10]	3	831309	509	56.027	7.59131
220929476	Ccel_2059	ATP-cone domain protein [Clostridium cellulolyticum H10]	8	1.41316e+07	154	18.2184	8.74854
220929481	Ccel_2064	cell division protein FtsZ [Clostridium cellulolyticum H10]	84	2.74799e+08	380	40.2687	5.32568
220929482	Ccel_2065	cell division protein FtsA [Clostridium cellulolyticum H10]	25	4.82307e+07	414	44.5463	5.96045
220929487	Ccel_2071	phospho-2-dehydro-3-deoxyheptonate aldolase [Clostridium cellulolyticum H10]	71	2.21568e+08	337	36.7304	6.7417
220929488	Ccel_2072	hypothetical protein Ccel_2072 [Clostridium cellulolyticum H10]	12	2.06655e+07	115	13.1409	4.94482
220929491	Ccel_2075	DNA polymerase I [Clostridium cellulolyticum H10]	30	2.76288e+07	896	101.652	5.74463
220929497	Ccel_2081	tyrosyl-tRNA synthetase [Clostridium cellulolyticum H10]	56	2.06688e+08	408	45.7641	5.92236
220929506	Ccel_2090	ThiJ/PfpI domain protein [Clostridium cellulolyticum H10]	16	2.02699e+07	192	21.5931	5.47803
220929509	Ccel_2093	GatB/Yqey domain protein [Clostridium cellulolyticum H10]	7	8.92544e+06	147	16.2968	6.87354
220929510	Ccel_2094	ribosomal protein S21 [Clostridium cellulolyticum H10]	9	2.35227e+06	58	6.84581	10.521
220929511	Ccel_2095	histidine triad (HIT) protein [Clostridium cellulolyticum H10]	24	4.59543e+07	114	12.5313	6.50732
220929512	Ccel_2096	alanyl-tRNA synthetase [Clostridium cellulolyticum H10]	111	2.08737e+08	879	97.4888	5.70654
220929514	Ccel_2098	arginine biosynthesis bifunctional protein ArgJ [Clostridium cellulolyticum H10]	41	1.19747e+08	400	42.7096	5.5542
220929515	Ccel_2099	CheW protein [Clostridium cellulolyticum H10]	17	1.08083e+08	139	15.7414	5.17334
220929521	Ccel_2105	phosphate uptake regulator, PhoU [Clostridium cellulolyticum H10]	2	4.86454e+06	221	24.9679	5.19873
220929525	Ccel_2109	glycosyltransferase 36 [Clostridium cellulolyticum H10]	182	1.07659e+09	811	92.2363	5.40186
220929526	Ccel_2110	binding-protein-dependent transport systems inner membrane component [Clostridium cellulolyticum H10]	20	2.57165e+08	275	30.3458	8.39697
220929527	Ccel_2111	binding-protein-dependent transport systems inner membrane component [Clostridium cellulolyticum H10]	12	2.85797e+08	306	34.2501	9.02686
220929528	Ccel_2112	extracellular solute-binding protein family 1 [Clostridium cellulolyticum H10]	780	9.46436e+09	449	49.4548	6.02393
220929529	Ccel_2113	two component transcriptional regulator, AraC family [Clostridium cellulolyticum H10]	34	3.26911e+07	538	62.4581	5.26221
220929531	Ccel_2115	extracellular solute-binding protein family 1 [Clostridium cellulolyticum H10]	8	1.1737e+07	432	48.9613	5.5415
220929532	Ccel_2116	ATPase AAA-2 domain protein [Clostridium cellulolyticum H10]	52	6.76839e+07	781	88.0398	5.45264
220929534	Ccel_2118	protein of unknown function DUF47 [Clostridium cellulolyticum H10]	23	9.01831e+07	207	23.76	4.729
220929535	Ccel_2119	excinuclease ABC, A subunit [Clostridium cellulolyticum H10]	71	5.04506e+07	942	104.192	8.01611
220929544	Ccel_2129	NAD-dependent glycerol-3-phosphate dehydrogenase domain protein [Clostridium cellulolyticum H10]	25	3.02777e+07	331	35.2951	5.45264
220929546	Ccel_2131	small GTP-binding protein [Clostridium cellulolyticum H10]	24	7.81033e+07	441	49.6646	5.70654
220929549	Ccel_2134	ribosomal protein L32 [Clostridium cellulolyticum H10]	6	3.97881e+07	60	6.89759	10.1694
220929550	Ccel_2135	protein of unknown function DUF177 [Clostridium cellulolyticum H10]	8	1.25794e+07	165	18.6714	4.79248
220929551	Ccel_2136	acetate kinase [Clostridium cellulolyticum H10]	56	2.28769e+08	397	43.1981	6.01123
220929552	Ccel_2137	phosphate acetyltransferase [Clostridium cellulolyticum H10]	54	2.34572e+08	331	35.2844	5.16064
220929553	Ccel_2138	hypothetical protein Ccel_2138 [Clostridium cellulolyticum H10]	3	2.09685e+07	533	59.4239	6.45557
220929554	Ccel_2139	glutamyl-tRNA synthetase [Clostridium cellulolyticum H10]	48	1.02421e+08	489	55.2805	5.59229
220929555	Ccel_2140	proposed homoserine kinase [Clostridium cellulolyticum H10]	30	4.69118e+07	403	44.3836	5.42725
220929558	Ccel_2144	Fascin family protein [Clostridium cellulolyticum H10]	14	1.20161e+08	132	14.5784	6.55127
220929560	Ccel_2146	transcriptional regulator, XRE family [Clostridium cellulolyticum H10]	20	6.35946e+07	206	23.4331	5.18604
220929569	Ccel_2156	Alpha/beta hydrolase fold-3 domain protein [Clostridium cellulolyticum H10]	58	3.22081e+08	311	35.4687	6.91748
220929570	Ccel_2157	hypothetical protein Ccel_2157 [Clostridium cellulolyticum H10]	6	1.56097e+07	264	28.8526	8.82178
220929572	Ccel_2159	ABC transporter related [Clostridium cellulolyticum H10]	27	3.72269e+07	293	33.3546	8.38232
220929580	Ccel_2167	amidohydrolase [Clostridium cellulolyticum H10]	36	1.27811e+08	436	48.4835	5.8335
220929581	Ccel_2168	adenosylhomocysteinase [Clostridium cellulolyticum H10]	105	1.03085e+09	415	45.8706	6.46826
220929582	Ccel_2169	carbohydrate-binding family 25 protein [Clostridium cellulolyticum H10]	8	1.86479e+07	121	13.6069	9.1001
220929583	Ccel_2170	SAM dependent methyltransferase [Clostridium cellulolyticum H10]	22	2.37662e+07	389	43.9511	8.54346
220929585	Ccel_2172	RNA methylase, NOL1/NOP2/sun family [Clostridium cellulolyticum H10]	8	1.09613e+07	471	52.9055	6.87354
220929589	Ccel_2176	aconitate hydratase [Clostridium cellulolyticum H10]	109	6.46143e+08	642	68.2911	6.23975
220929590	Ccel_2177	pyruvate carboxyltransferase [Clostridium cellulolyticum H10]	130	6.42077e+08	457	52.2614	6.63916
220929592	Ccel_2179	methyl-accepting chemotaxis sensory transducer [Clostridium cellulolyticum H10]	46	1.86502e+08	415	45.2555	5.10986
220929593	Ccel_2180	phosphoribosylamine/glycine ligase [Clostridium cellulolyticum H10]	11	3.06653e+07	419	45.3852	6.45557
220929594	Ccel_2181	phosphoribosylaminoimidazolecarboxamide formyltransferase/IMP cyclohydrolase [Clostridium cellulolyticum H10]	91	3.80127e+08	514	56.1129	5.77002
220929595	Ccel_2182	phosphoribosylglycinamide formyltransferase [Clostridium cellulolyticum H10]	4	1.22061e+07	207	22.8902	7.41553
220929596	Ccel_2183	phosphoribosylformylglycinamidine cyclo-ligase [Clostridium cellulolyticum H10]	22	6.7146e+07	340	36.8369	5.22412
220929597	Ccel_2184	amidophosphoribosyltransferase [Clostridium cellulolyticum H10]	17	4.40916e+07	487	53.4551	6.40479
220929598	Ccel_2185	phosphoribosylaminoimidazole carboxylase, catalytic subunit [Clostridium cellulolyticum H10]	14	4.2662e+07	172	18.3007	6.90283
220929603	Ccel_2190	ROK family protein [Clostridium cellulolyticum H10]	26	4.53944e+07	374	41.467	6.53662
220929615	Ccel_2202	GMP synthase, large subunit [Clostridium cellulolyticum H10]	92	2.34201e+08	511	57.5324	5.8335
220929618	Ccel_2205	1-(5-phosphoribosyl)-5-amino-4-imidazole-carboxylate (AIR) carboxylase [Clostridium cellulolyticum H10]	3	8.37282e+06	248	26.6641	5.89697
220929619	Ccel_2206	hypothetical protein Ccel_2206 [Clostridium cellulolyticum H10]	4		373	42.2664	4.99561
220929621	Ccel_2208	aminotransferase class I and II [Clostridium cellulolyticum H10]	5	2.0859e+07	387	43.3098	5.56689
220929622	Ccel_2209	transcriptional regulator, AsnC family [Clostridium cellulolyticum H10]	8	8.82913e+06	159	18.0015	5.04639
220929623	Ccel_2210	hypothetical protein Ccel_2210 [Clostridium cellulolyticum H10]	8	2.58654e+07	146	17.0891	6.88818
220929624	Ccel_2211	thioredoxin [Clostridium cellulolyticum H10]	15	2.95323e+08	108	11.928	5.07178
220929626	Ccel_2213	hypothetical protein Ccel_2213 [Clostridium cellulolyticum H10]	4	2.7118e+06	346	37.6588	9.75928
220929628	Ccel_2215	alpha-glucan phosphorylase [Clostridium cellulolyticum H10]	170	4.35419e+08	853	97.204	5.8335
220929629	Ccel_2216	hypothetical protein Ccel_2216 [Clostridium cellulolyticum H10]	13	2.14416e+07	184	20.2007	6.58057
220929634	Ccel_2221	protein of unknown function DUF187 [Clostridium cellulolyticum H10]	7	9.93846e+06	997	109.813	9.45166
220929635	Ccel_2222	fructose-1,6-bisphosphate aldolase, class II [Clostridium cellulolyticum H10]	491	6201900628	311	33.6661	5.78271
220929636	Ccel_2223	phosphofructokinase [Clostridium cellulolyticum H10]	270	2.45444e+09	415	45.4656	5.84619
220929637	Ccel_2224	formate acetyltransferase [Clostridium cellulolyticum H10]	4	1.42596e+07	742	83.106	6.63916
220929638	Ccel_2225	flavin reductase domain protein FMN-binding [Clostridium cellulolyticum H10]	3	2.94207e+07	195	21.7034	8.646
220929640	Ccel_2227	Platelet-activating factor acetylhydrolase plasma/intracellular isoform II [Clostridium cellulolyticum H10]	23	2.08089e+07	488	55.3688	9.0708
220929641	Ccel_2228	Platelet-activating factor acetylhydrolase plasma/intracellular isoform II [Clostridium cellulolyticum H10]	4	1.56898e+07	406	46.1916	7.63525
220929653	Ccel_2240	protein of unknown function DUF965 [Clostridium cellulolyticum H10]	6	9.57514e+06	88	10.3402	5.03369
220929654	Ccel_2241	RNA modification enzyme, MiaB family [Clostridium cellulolyticum H10]	9	1.97135e+07	454	51.7363	6.01123
220929657	Ccel_2245	HPrNtr domain-containing protein [Clostridium cellulolyticum H10]	30	2.53769e+08	75	8.63543	4.97021
220929659	Ccel_2247	ribonuclease R [Clostridium cellulolyticum H10]	15	2.33826e+07	788	90.6645	6.04932
220929666	Ccel_2254	enolase [Clostridium cellulolyticum H10]	55	8.50776e+07	431	46.7307	4.86865
220929669	Ccel_2259	phosphoglycerate mutase, 2,3-bisphosphoglycerate-independent [Clostridium cellulolyticum H10]	79	2.62032e+08	511	56.4073	5.59229
220929670	Ccel_2260	phosphoglycerate kinase [Clostridium cellulolyticum H10]	713	2.97888e+09	646	69.392	5.75732
220929679	Ccel_2271	SecA DEAD domain protein [Clostridium cellulolyticum H10]	13	7.1181e+06	769	88.2056	7.92822
220929680	Ccel_2272	galactose-1-phosphate uridyl transferase domain protein [Clostridium cellulolyticum H10]	35	4.07947e+07	524	60.6359	6.20166
220929681	Ccel_2273	short-chain alcohol dehydrogenase [Clostridium cellulolyticum H10]	47	1.72463e+08	395	44.0882	5.56689
220929683	Ccel_2275	glyceraldehyde-3-phosphate dehydrogenase, type I [Clostridium cellulolyticum H10]	1177	8.05767e+09	335	35.7923	6.43018
220929685	Ccel_2277	peptidase T-like protein [Clostridium cellulolyticum H10]	5	4.9236e+06	370	39.7423	5.38916
220929687	Ccel_2279	CheC domain protein [Clostridium cellulolyticum H10]	13	6.30132e+06	154	16.8119	5.0083
220929693	Ccel_2285	anti-sigma regulatory factor, serine/threonine protein kinase [Clostridium cellulolyticum H10]	5	2.67477e+06	141	15.5877	4.67822
220929696	Ccel_2288	glycogen debranching enzyme [Clostridium cellulolyticum H10]	2	5.52347e+06	663	75.4055	5.8208
220929698	Ccel_2290	hypothetical protein Ccel_2290 [Clostridium cellulolyticum H10]	10	1.58831e+07	291	32.7724	7.44482
220929700	Ccel_2292	PHP domain protein [Clostridium cellulolyticum H10]	2	7.15746e+06	239	27.0277	6.45557
220929701	Ccel_2293	HPr kinase [Clostridium cellulolyticum H10]	13	5.93039e+07	308	34.5371	6.01123
220929706	Ccel_2298	transposase IS605 OrfB [Clostridium cellulolyticum H10]	38	4.35497e+07	491	56.7226	9.45166
220929707	Ccel_2299	protein serine/threonine phosphatase [Clostridium cellulolyticum H10]	24	3.78093e+07	390	42.9043	5.96045
220929708	Ccel_2300	putative PAS/PAC sensor protein [Clostridium cellulolyticum H10]	32	2.48594e+07	574	64.8779	7.41553
220929711	Ccel_2303	hydrogenase, Fe-only [Clostridium cellulolyticum H10]	223	2.48272e+09	562	62.3647	7.69385
220929712	Ccel_2304	Respiratory-chain NADH dehydrogenase domain 51 kDa subunit [Clostridium cellulolyticum H10]	394	2.67684e+09	623	68.0763	6.17627
220929713	Ccel_2305	NADH dehydrogenase (ubiquinone) 24 kDa subunit [Clostridium cellulolyticum H10]	51	9.09532e+08	157	17.514	6.66846
220929714	Ccel_2306	aldo/keto reductase [Clostridium cellulolyticum H10]	12	1.75014e+07	365	41.1264	6.68311
220929724	Ccel_2317	type IV pilus assembly PilZ [Clostridium cellulolyticum H10]	9	3.90172e+07	213	24.6825	6.23975
220929733	Ccel_2326	phosphopantetheine-binding [Clostridium cellulolyticum H10]	4	3.16674e+06	476	56.0079	5.05908
220929742	Ccel_2335	copper amine oxidase domain protein [Clostridium cellulolyticum H10]	8	9.65545e+06	934	105.794	5.98584
220929750	Ccel_2343	beta-lactamase [Clostridium cellulolyticum H10]	2	7.84072e+06	309	35.0946	6.85889
220929751	Ccel_2344	FMN-dependent alpha-hydroxy acid dehydrogenase [Clostridium cellulolyticum H10]	7	8.65867e+06	300	32.4214	5.60498
220929755	Ccel_2350	ABC transporter related [Clostridium cellulolyticum H10]	20	4.41956e+07	324	37.2086	8.41162
220929756	Ccel_2351	Radical SAM domain protein [Clostridium cellulolyticum H10]	45	2.0462e+08	426	48.4154	5.63037
220929757	Ccel_2352	Radical SAM domain protein [Clostridium cellulolyticum H10]	54	1.08884e+08	565	64.2344	6.12549
220929758	Ccel_2353	Radical SAM domain protein [Clostridium cellulolyticum H10]	85	3.72976e+08	327	37.3326	5.94775
220929759	Ccel_2354	glycosyltransferase 36 [Clostridium cellulolyticum H10]	51	5.63933e+07	796	89.9273	6.22705
220929763	Ccel_2358	Ig domain protein group 2 domain protein [Clostridium cellulolyticum H10]	26	3.83215e+07	400	43.6653	8.35303
220929773	Ccel_2369	hypothetical protein Ccel_2369 [Clostridium cellulolyticum H10]	14	2.60479e+07	376	43.3067	5.05908
220929774	Ccel_2370	Radical SAM domain protein [Clostridium cellulolyticum H10]	19	4.26114e+07	462	53.4793	5.50342
220929784	Ccel_2380	malonyl CoA-acyl carrier protein transacylase [Clostridium cellulolyticum H10]	12	14026415	423	47.221	5.97314
220929787	Ccel_2383	condensation domain protein [Clostridium cellulolyticum H10]	3	2.45196e+06	2006	227.134	5.75732
220929795	Ccel_2391	hypothetical protein Ccel_2391 [Clostridium cellulolyticum H10]	13	4.42532e+07	324	38.5204	5.85889
220929797	Ccel_2393	S-layer domain protein [Clostridium cellulolyticum H10]	91	2.74511e+08	522	58.7483	5.64307
220929800	Ccel_2399	SMI1 / KNR4 family [Clostridium cellulolyticum H10]	8	1.38278e+07	218	24.2145	4.70361
220929802	Ccel_2401	ribonucleoside-diphosphate reductase, adenosylcobalamin-dependent [Clostridium cellulolyticum H10]	5	2.10186e+06	795	86.9432	5.40186
220929803	Ccel_2402	hypothetical protein Ccel_2402 [Clostridium cellulolyticum H10]	16	3.82388e+07	443	48.6209	8.77783
220929814	Ccel_2413	twitching motility protein [Clostridium cellulolyticum H10]	32	36972306	351	38.9624	7.48877
220929815	Ccel_2414	type II secretion system protein E [Clostridium cellulolyticum H10]	17	3.32e+07	564	63.3012	6.354
220929818	Ccel_2417	glycosyl transferase family 39 [Clostridium cellulolyticum H10]	8	8.80918e+06	658	76.1791	9.39307
220929820	Ccel_2419	adenylosuccinate synthetase [Clostridium cellulolyticum H10]	84	4.99621e+08	424	46.7673	5.94775
220929822	Ccel_2421	hydro-lyase, Fe-S type, tartrate/fumarate subfamily, beta subunit [Clostridium cellulolyticum H10]	5	7.499e+06	185	20.4116	8.00146
220929823	Ccel_2422	hydro-lyase, Fe-S type, tartrate/fumarate subfamily, alpha subunit [Clostridium cellulolyticum H10]	7	1.96803e+07	280	30.1217	5.87158
220929825	Ccel_2424	histone family protein DNA-binding protein [Clostridium cellulolyticum H10]	68	5.9285e+08	91	9.74124	9.84717
220929826	Ccel_2425	response regulator receiver protein [Clostridium cellulolyticum H10]	19	2.69905e+07	251	28.5007	7.7085
220929828	Ccel_2427	chorismate synthase [Clostridium cellulolyticum H10]	52	1.8608e+08	392	42.4737	7.18115
220929829	Ccel_2428	3-phosphoshikimate 1-carboxyvinyltransferase [Clostridium cellulolyticum H10]	22	5.13005e+07	422	45.5593	6.13818
220929830	Ccel_2429	putative RNA methylase [Clostridium cellulolyticum H10]	16	1.94756e+07	384	43.8006	7.32764
220929831	Ccel_2430	Glu/Leu/Phe/Val dehydrogenase [Clostridium cellulolyticum H10]	146	8.48263e+08	445	48.3116	8.1333
220929833	Ccel_2432	hypothetical protein Ccel_2432 [Clostridium cellulolyticum H10]	8	1.52025e+07	287	32.6568	9.20264
220929834	Ccel_2433	hypothetical protein Ccel_2433 [Clostridium cellulolyticum H10]	4	1.50458e+07	219	23.4865	8.88037
220929847	Ccel_2447	peptidase M16 domain protein [Clostridium cellulolyticum H10]	143	2.03624e+08	1137	127.122	6.12549
220929850	Ccel_2450	pyridoxal-phosphate dependent TrpB-like enzyme [Clostridium cellulolyticum H10]	41	9.49734e+07	454	49.8509	6.04932
220929855	Ccel_2455	glycoside hydrolase family 31 [Clostridium cellulolyticum H10]	3	8363610	770	86.8205	5.42725
220929860	Ccel_2460	hypothetical protein Ccel_2460 [Clostridium cellulolyticum H10]	35	3.60025e+08	215	23.496	6.06201
220929861	Ccel_2461	acyl-ACP thioesterase [Clostridium cellulolyticum H10]	6	7.78539e+06	252	29.1557	6.16357
220929862	Ccel_2462	signal peptidase I [Clostridium cellulolyticum H10]	5	1.13228e+07	189	21.7235	8.27979
220929863	Ccel_2463	Pyrrolo-quinoline quinone [Clostridium cellulolyticum H10]	14	2.40345e+07	604	67.5677	6.68311
220929864	Ccel_2464	Pyrrolo-quinoline quinone [Clostridium cellulolyticum H10]	22	2.83315e+07	605	66.9949	8.41162
220929865	Ccel_2465	ATPase, P-type (transporting), HAD superfamily, subfamily IC [Clostridium cellulolyticum H10]	11	2.07756e+07	869	94.9364	6.39209
220929870	Ccel_2471	inositol monophosphatase [Clostridium cellulolyticum H10]	15	1.58542e+07	261	28.5387	5.26221
220929871	Ccel_2472	AMP-dependent synthetase and ligase [Clostridium cellulolyticum H10]	15	2.67409e+07	570	63.7979	7.73779
220929872	Ccel_2473	dihydropteroate synthase DHPS [Clostridium cellulolyticum H10]	26	1.24445e+08	261	28.631	4.76709
220929873	Ccel_2474	methylenetetrahydrofolate reductase [Clostridium cellulolyticum H10]	43	2.8588e+07	615	68.0476	8.23584
220929875	Ccel_2476	penicillin-binding protein transpeptidase [Clostridium cellulolyticum H10]	3	1.17022e+07	471	51.8229	9.51025
220929882	Ccel_2483	FAD-dependent pyridine nucleotide-disulphide oxidoreductase [Clostridium cellulolyticum H10]	82	2.90283e+08	444	49.0531	6.12549
220929883	Ccel_2484	hemerythrin-like metal-binding protein [Clostridium cellulolyticum H10]	10	1.334e+07	130	15.891	5.24951
220929884	Ccel_2485	L-lactate dehydrogenase [Clostridium cellulolyticum H10]	27	1.2328e+08	316	34.5077	6.25244
220929885	Ccel_2486	3-dehydroquinate synthase [Clostridium cellulolyticum H10]	6	5.14623e+06	353	39.2085	7.29834
220929886	Ccel_2487	2,3-diketo-5-methylthio-1-phosphopentane phosphatase [Clostridium cellulolyticum H10]	3	1.03777e+07	219	25.7672	6.39209
220929887	Ccel_2488	DEAD/DEAH box helicase domain protein [Clostridium cellulolyticum H10]	45	6.55137e+07	565	63.8664	8.30908
220929888	Ccel_2489	Na-Ca exchanger/integrin-beta4 [Clostridium cellulolyticum H10]	19	1.40212e+07	1661	177.279	4.70361
220929889	Ccel_2490	hypothetical protein Ccel_2490 [Clostridium cellulolyticum H10]	6	7.69106e+07	448	47.6752	8.42627
220929893	Ccel_2494	nitroreductase [Clostridium cellulolyticum H10]	26	1.56021e+08	199	22.9467	7.48877
220929902	Ccel_2503	aldo/keto reductase [Clostridium cellulolyticum H10]	75	5.02342e+08	374	41.8798	6.3667
220929907	Ccel_2508	hypothetical protein Ccel_2508 [Clostridium cellulolyticum H10]	18	2.05435e+07	516	59.5125	6.48096
220929909	Ccel_2510	protein of unknown function DUF201 [Clostridium cellulolyticum H10]	8	2.00926e+07	450	51.6156	5.38916
220929914	Ccel_2515	hypothetical protein Ccel_2515 [Clostridium cellulolyticum H10]	60	1.0534e+08	385	45.6823	5.35107
220929915	Ccel_2516	AMP-dependent synthetase and ligase [Clostridium cellulolyticum H10]	15	1.93087e+07	504	57.1124	6.87354
220929916	Ccel_2517	hypothetical protein Ccel_2517 [Clostridium cellulolyticum H10]	13	1.58205e+07	379	44.2432	5.74463
220929918	Ccel_2519	5'-Nucleotidase domain protein [Clostridium cellulolyticum H10]	5	1.18279e+07	523	57.6493	8.70459
220929921	Ccel_2522	ABC transporter related [Clostridium cellulolyticum H10]	5	9.19467e+06	336	38.4903	7.23975
220929924	Ccel_2525	beta-lactamase [Clostridium cellulolyticum H10]	23	5.1112e+07	377	42.1371	5.94775
220929925	Ccel_2526	methyl-accepting chemotaxis sensory transducer [Clostridium cellulolyticum H10]	65	1.40381e+08	680	74.8629	5.26221
220929932	Ccel_2533	diaminopimelate dehydrogenase [Clostridium cellulolyticum H10]	34	7.82595e+07	329	35.8322	6.96143
220929933	Ccel_2534	diaminopimelate decarboxylase [Clostridium cellulolyticum H10]	12	4.14734e+07	416	46.2136	5.56689
220929937	Ccel_2538	ATPase associated with various cellular activities AAA_3 [Clostridium cellulolyticum H10]	9	4.84581e+06	314	34.4792	6.55127
220929940	Ccel_2541	protein of unknown function UPF0118 [Clostridium cellulolyticum H10]	6	1.42901e+07	392	44.4265	9.5249
220929943	Ccel_2544	flavodoxin/nitric oxide synthase [Clostridium cellulolyticum H10]	15	2.89039e+07	146	16.3165	9.0708
220929944	Ccel_2545	glutamate synthase (NADPH), homotetrameric [Clostridium cellulolyticum H10]	56	2.24133e+08	464	50.0625	5.69385
220929945	Ccel_2546	oxidoreductase FAD/NAD(P)-binding domain protein [Clostridium cellulolyticum H10]	44	1.12619e+08	281	30.5958	6.55127
220929956	Ccel_2557	cell division topological specificity factor MinE [Clostridium cellulolyticum H10]	9	1.68307e+07	94	10.6058	8.44092
220929957	Ccel_2558	septum site-determining protein MinD [Clostridium cellulolyticum H10]	61	2.94555e+08	266	28.9154	5.23682
220929958	Ccel_2559	septum site-determining protein MinC [Clostridium cellulolyticum H10]	27	5.24808e+07	229	25.3914	6.29053
220929959	Ccel_2560	penicillin-binding protein 2 [Clostridium cellulolyticum H10]	4	6.5796e+06	700	77.2652	6.84424
220929961	Ccel_2562	rod shape-determining protein MreC [Clostridium cellulolyticum H10]	8	7.79902e+06	286	31.5508	6.31592
220929962	Ccel_2563	cell shape determining protein, MreB/Mrl family [Clostridium cellulolyticum H10]	58	1.72625e+08	340	36.2473	5.23682
220929966	Ccel_2567	tartrate dehydrogenase [Clostridium cellulolyticum H10]	73	2.8692e+08	356	39.293	5.22412
220929967	Ccel_2568	ATP-dependent protease La [Clostridium cellulolyticum H10]	45	36946546	779	87.4955	6.97607
220929968	Ccel_2569	pyruvate kinase [Clostridium cellulolyticum H10]	44	4.89179e+07	580	62.8319	6.80029
220929970	Ccel_2571	Citrate synthase [Clostridium cellulolyticum H10]	58	1.82665e+08	450	50.4588	6.07471
220929971	Ccel_2572	SEC-C motif domain protein [Clostridium cellulolyticum H10]	29	1.4663e+08	164	19.0623	4.7417
220929973	Ccel_2574	asparaginyl-tRNA synthetase [Clostridium cellulolyticum H10]	83	2.38751e+08	464	53.526	5.46533
220929974	Ccel_2575	aspartate/ammonia ligase [Clostridium cellulolyticum H10]	54	1.90675e+08	336	38.3866	5.43994
220929975	Ccel_2576	isocitrate dehydrogenase, NADP-dependent [Clostridium cellulolyticum H10]	162	5.50579e+08	402	45.7621	5.93506
220929990	Ccel_2591	aspartate-semialdehyde dehydrogenase [Clostridium cellulolyticum H10]	69	1.71186e+08	361	40.1595	7.00537
220929992	Ccel_2593	endoribonuclease L-PSP [Clostridium cellulolyticum H10]	4	1.68685e+07	126	13.307	5.0083
220929993	Ccel_2594	gamma-glutamyl phosphate reductase [Clostridium cellulolyticum H10]	50	1.28456e+08	432	47.5525	5.30029
220929994	Ccel_2595	glycerol kinase [Clostridium cellulolyticum H10]	18	2.08814e+07	498	54.9522	7.41553
220929999	Ccel_2600	Radical SAM domain protein [Clostridium cellulolyticum H10]	10	1.3823e+07	486	55.8236	5.73193
220930001	Ccel_2602	protein of unknown function DUF124 [Clostridium cellulolyticum H10]	26	5.43742e+07	256	27.1917	5.18604
220930002	Ccel_2603	4-hydroxythreonine-4-phosphate dehydrogenase [Clostridium cellulolyticum H10]	13	2.18876e+07	338	36.395	6.94678
220930004	Ccel_2605	ABC transporter related [Clostridium cellulolyticum H10]	2	1.76468e+07	299	33.6785	6.88818
220930006	Ccel_2607	hypothetical protein Ccel_2607 [Clostridium cellulolyticum H10]	2	1.2213e+07	239	27.0655	10.0376
220930007	Ccel_2608	ABC transporter related [Clostridium cellulolyticum H10]	24	3.91342e+07	283	31.5575	5.21143
220930011	Ccel_2612	6-phosphofructokinase [Clostridium cellulolyticum H10]	46	1.3119e+08	327	35.1703	6.82959
220930012	Ccel_2613	phosphatidylserine decarboxylase [Clostridium cellulolyticum H10]	3	1.0892e+07	300	34.2709	9.11475
220930013	Ccel_2614	glycoside hydrolase family 43 [Clostridium cellulolyticum H10]	48	1.03726e+08	326	36.7857	4.98291
220930017	Ccel_2618	short-chain dehydrogenase/reductase SDR [Clostridium cellulolyticum H10]	40	3.54853e+08	255	27.1958	5.19873
220930018	Ccel_2619	translation initiation factor IF-3 [Clostridium cellulolyticum H10]	5	6.00144e+07	176	20.0497	9.46631
220930025	Ccel_2627	transposase IS66 [Clostridium cellulolyticum H10]	8	2.00084e+07	529	60.6298	8.14795
220930035	Ccel_2638	transcriptional regulator, MerR family [Clostridium cellulolyticum H10]	4	1.11131e+07	273	31.2439	5.38916
220930077	Ccel_2689	ABC transporter related [Clostridium cellulolyticum H10]	2	3.03551e+08	504	56.1772	6.22705
220930081	Ccel_2696	filamentation induced by cAMP protein Fic [Clostridium cellulolyticum H10]	2	2.37603e+07	253	29.0928	5.63037
220930086	Ccel_2703	ABC transporter related [Clostridium cellulolyticum H10]	4	4.05524e+06	255	28.4852	6.94678
220930091	Ccel_2709	SMC domain protein [Clostridium cellulolyticum H10]	35	2.78515e+07	1036	120.393	5.84619
220930092	Ccel_2710	hypothetical protein Ccel_2710 [Clostridium cellulolyticum H10]	4	1.59293e+07	181	21.4079	4.80518
220930093	Ccel_2711	hypothetical protein Ccel_2711 [Clostridium cellulolyticum H10]	4	7.26602e+06	438	49.9218	5.17334
220930103	Ccel_2721	hypothetical protein Ccel_2721 [Clostridium cellulolyticum H10]	5	7.82395e+06	241	27.9872	5.2749
220930104	Ccel_2722	restriction modification system DNA specificity domain protein [Clostridium cellulolyticum H10]	5	3.06194e+06	385	42.581	8.99756
220930158	Ccel_2789	hypothetical protein Ccel_2789 [Clostridium cellulolyticum H10]	22	4.6537e+07	370	40.9664	8.5874
220930163	Ccel_2795	hypothetical protein Ccel_2795 [Clostridium cellulolyticum H10]	7	4.65273e+07	164	19.1939	9.34912
220930169	Ccel_2804	hypothetical protein Ccel_2804 [Clostridium cellulolyticum H10]	2	8.33703e+06	327	37.92	6.18896
220930173	Ccel_2808	DNA polymerase beta domain protein region [Clostridium cellulolyticum H10]	3	4.73775e+06	272	30.8834	6.63916
220930174	Ccel_2809	protein of unknown function UPF0157 [Clostridium cellulolyticum H10]	4	10708467	406	47.1246	6.27783
220930175	Ccel_2810	Methyltransferase type 11 [Clostridium cellulolyticum H10]	7	1.27138e+07	246	28.5572	6.60986
220930176	Ccel_2811	DNA polymerase beta domain protein region [Clostridium cellulolyticum H10]	10	2.35499e+07	289	32.7086	5.14795
220930229	Ccel_2864	hypothetical protein Ccel_2864 [Clostridium cellulolyticum H10]	12	1.47439e+07	622	71.6065	5.2876
220930231	Ccel_2866	Restriction endonuclease MspI [Clostridium cellulolyticum H10]	6	7.54789e+06	399	45.8942	9.11475
220930239	Ccel_2874	methyl-accepting chemotaxis sensory transducer [Clostridium cellulolyticum H10]	18	9.85149e+07	771	84.7403	5.24951
220930241	Ccel_2876	glycosyl transferase family 51 [Clostridium cellulolyticum H10]	32	3.32504e+07	861	93.6289	9.08545
220930242	Ccel_2877	glutamate 5-kinase [Clostridium cellulolyticum H10]	8	2.07875e+07	272	29.5194	5.78271
220930244	Ccel_2879	translation elongation factor G [Clostridium cellulolyticum H10]	124	4.08076e+08	694	76.7443	5.57959
220930245	Ccel_2880	phospho-2-dehydro-3-deoxyheptonate aldolase [Clostridium cellulolyticum H10]	70	4.03407e+08	341	36.9334	6.56592
220930246	Ccel_2881	Prephenate dehydrogenase [Clostridium cellulolyticum H10]	32	3.32699e+07	366	40.1506	5.8335
220930247	Ccel_2882	Rex DNA-binding domain protein [Clostridium cellulolyticum H10]	28	4.55669e+07	212	23.9985	8.73389
220930248	Ccel_2883	polysaccharide pyruvyl transferase [Clostridium cellulolyticum H10]	14	1.49421e+07	745	83.451	9.0708
220930249	Ccel_2884	ABC transporter related [Clostridium cellulolyticum H10]	13	1.30973e+07	634	72.8684	5.43994
220930251	Ccel_2886	methyl-accepting chemotaxis sensory transducer [Clostridium cellulolyticum H10]	75	3.78329e+08	494	54.9525	5.17334
220930258	Ccel_2893	chitinase II [Clostridium cellulolyticum H10]	15	2.04477e+07	587	66.2119	9.33447
220930265	Ccel_2900	Hsp33 protein [Clostridium cellulolyticum H10]	9	2.17874e+07	292	31.63	5.38916
220930266	Ccel_2901	cold-shock DNA-binding domain protein [Clostridium cellulolyticum H10]	48	4.4248e+08	66	7.26356	5.05908
220930273	Ccel_2908	transcriptional regulator, CdaR [Clostridium cellulolyticum H10]	22	5.21135e+07	359	41.1485	5.2749
220930274	Ccel_2909	ABC transporter related [Clostridium cellulolyticum H10]	172	1.23212e+09	372	41.5908	7.97217
220930275	Ccel_2910	N-acetyl-gamma-glutamyl-phosphate reductase [Clostridium cellulolyticum H10]	13	3.94129e+07	313	34.8939	6.23975
220930276	Ccel_2911	acetylglutamate kinase [Clostridium cellulolyticum H10]	42	7.25677e+07	303	33.0716	5.94775
220930277	Ccel_2912	acetylornithine and succinylornithine aminotransferase [Clostridium cellulolyticum H10]	34	6.44343e+07	400	44.1067	7.56201
220930278	Ccel_2913	carbamoyl-phosphate synthase, small subunit [Clostridium cellulolyticum H10]	16	4.14745e+07	351	38.8535	7.02002
220930279	Ccel_2914	carbamoyl-phosphate synthase, large subunit [Clostridium cellulolyticum H10]	81	9.65341e+07	1070	118.142	5.17334
220930280	Ccel_2915	ornithine carbamoyltransferase [Clostridium cellulolyticum H10]	21	1.00826e+08	305	33.8682	5.80811
220930288	Ccel_2923	hypothetical protein Ccel_2923 [Clostridium cellulolyticum H10]	5	1.52093e+07	176	18.8884	9.45166
220930294	Ccel_2929	nucleotide sugar dehydrogenase [Clostridium cellulolyticum H10]	56	1.49617e+08	424	46.5763	5.79541
220930295	Ccel_2930	TPR/glycosyl transferase domain-containing protein [Clostridium cellulolyticum H10]	15	2.87372e+07	415	47.3008	8.6167
220930296	Ccel_2931	hypothetical protein Ccel_2931 [Clostridium cellulolyticum H10]	13	6.5465e+07	164	17.7767	9.12939
220930310	Ccel_2945	transcriptional modulator of MazE/toxin, MazF [Clostridium cellulolyticum H10]	11	8.37282e+06	166	19.1973	5.56689
220930340	Ccel_2975	hypothetical protein Ccel_2975 [Clostridium cellulolyticum H10]	16	2.52207e+07	270	32.2002	9.14404
220930355	Ccel_2990	peptidase S1 and S6 chymotrypsin/Hap [Clostridium cellulolyticum H10]	4	4.9624e+06	428	44.9992	6.82959
220930358	Ccel_2993	protein of unknown function DUF1121 [Clostridium cellulolyticum H10]	5	2.59008e+07	224	24.4603	8.11865
220930362	Ccel_2997	extracellular solute-binding protein family 1 [Clostridium cellulolyticum H10]	2	1.2268e+07	462	51.7728	5.03369
220930364	Ccel_2999	transcriptional regulator, LacI family [Clostridium cellulolyticum H10]	5	1.16109e+07	336	38.2706	6.44287
220930374	Ccel_3009	transcriptional regulator, CarD family [Clostridium cellulolyticum H10]	5	6.34264e+06	175	20.4496	5.23682
220930386	Ccel_3023	hypothetical protein Ccel_3023 [Clostridium cellulolyticum H10]	18	6.40462e+07	163	17.8984	8.33838
220930395	Ccel_3032	hypothetical protein Ccel_3032 [Clostridium cellulolyticum H10]	18	3.44252e+07	220	24.8899	8.98291
220930433	Ccel_3070	transcriptional regulator, AbrB family [Clostridium cellulolyticum H10]	7	5.81435e+07	81	9.11687	6.60986
220930447	Ccel_3084	RNA-binding S4 domain protein [Clostridium cellulolyticum H10]	8	3.7187e+06	79	9.13896	9.53955
220930449	Ccel_3086	MazG family protein [Clostridium cellulolyticum H10]	8	3.06489e+07	264	30.4691	4.89404
220930452	Ccel_3089	PpiC-type peptidyl-prolyl cis-trans isomerase [Clostridium cellulolyticum H10]	98	5.09576e+08	363	40.9204	8.32373
220930453	Ccel_3090	transcription-repair coupling factor [Clostridium cellulolyticum H10]	3	3.71797e+06	1174	134.226	5.69385
220930454	Ccel_3091	peptidyl-tRNA hydrolase [Clostridium cellulolyticum H10]	9	1.11715e+07	189	21.2871	8.96826
220930455	Ccel_3092	ribose-phosphate pyrophosphokinase [Clostridium cellulolyticum H10]	51	2.69163e+08	319	34.5314	6.93213
220930456	Ccel_3093	UDP-N-acetylglucosamine pyrophosphorylase / glucosamine-1-phosphate N-acetyltransferase [Clostridium cellulolyticum H10]	25	3.46018e+07	390	42.538	6.20166
220930458	Ccel_3095	purine operon repressor, PurR [Clostridium cellulolyticum H10]	8	1.16821e+07	270	29.6785	8.66064
220930459	Ccel_3096	UDP-N-acetylmuramate/alanine ligase [Clostridium cellulolyticum H10]	35	4.48365e+07	467	51.1896	6.0874
220930460	Ccel_3097	beta-hydroxyacyl-(acyl-carrier-protein) dehydratase FabZ [Clostridium cellulolyticum H10]	24	1.69877e+08	142	15.3044	8.30908
220930465	Ccel_3102	cell shape determining protein, MreB/Mrl family [Clostridium cellulolyticum H10]	48	1.70673e+08	342	36.8675	6.81494
220930466	Ccel_3103	small GTP-binding protein [Clostridium cellulolyticum H10]	4	4524237	396	43.5803	6.31592
220930467	Ccel_3104	biotin and thiamin synthesis associated [Clostridium cellulolyticum H10]	19	1.72863e+07	470	53.535	6.39209
220930482	Ccel_3120	CRISPR-associated protein, Csn1 family [Clostridium cellulolyticum H10]	75	6.66506e+07	1021	118.518	9.42236
220930494	Ccel_3132	S-layer domain protein [Clostridium cellulolyticum H10]	31	4.97381e+07	478	54.3908	8.99756
220930518	Ccel_3156	hypothetical protein Ccel_3156 [Clostridium cellulolyticum H10]	3	6.68644e+06	231	27.005	6.59521
220930544	Ccel_3183	seryl-tRNA synthetase [Clostridium cellulolyticum H10]	45	8.13773e+07	425	47.9012	5.50342
220930547	Ccel_3186	cysteine synthase A [Clostridium cellulolyticum H10]	21	6.03276e+07	310	32.6142	5.42725
220930550	Ccel_3189	Radical SAM domain protein [Clostridium cellulolyticum H10]	7	1.03153e+07	345	39.3751	7.37158
220930551	Ccel_3190	protein of unknown function DUF1696 [Clostridium cellulolyticum H10]	5	2.22032e+07	123	13.8123	6.11279
220930559	Ccel_3198	iron-containing alcohol dehydrogenase [Clostridium cellulolyticum H10]	2433	13361853203	867	94.3578	7.02002
220930560	Ccel_3199	Methionine synthase B12-binding module cap domain protein [Clostridium cellulolyticum H10]	38	8.91662e+07	212	22.2985	5.021
220930562	Ccel_3201	ferredoxin [Clostridium cellulolyticum H10]	20	2.24041e+07	614	66.2423	5.30029
220930565	Ccel_3204	periplasmic binding protein [Clostridium cellulolyticum H10]	4	1.31755e+07	333	36.669	5.87158
220930566	Ccel_3205	phosphopentomutase [Clostridium cellulolyticum H10]	28	6.19819e+07	392	43.1107	5.22412
220930568	Ccel_3207	sulfatase [Clostridium cellulolyticum H10]	23	3.78276e+07	595	68.3019	9.05615
220930569	Ccel_3208	hypothetical protein Ccel_3208 [Clostridium cellulolyticum H10]	5	5.67006e+06	338	38.646	5.31299
220930570	Ccel_3209	Tetratricopeptide TPR_2 repeat protein [Clostridium cellulolyticum H10]	15	42815111	234	26.6666	5.35107
220930574	Ccel_3213	anthranilate synthase component I [Clostridium cellulolyticum H10]	24	4.10451e+07	488	54.9832	5.14795
220930577	Ccel_3216	Indole-3-glycerol phosphate synthase [Clostridium cellulolyticum H10]	8	5.0372e+06	260	28.2129	5.32568
220930579	Ccel_3218	tryptophan synthase, beta subunit [Clostridium cellulolyticum H10]	20	2.71898e+07	394	43.1147	6.29053
220930580	Ccel_3219	tryptophan synthase, alpha subunit [Clostridium cellulolyticum H10]	23	1.95794e+07	256	27.9566	5.74463
220930581	Ccel_3220	aldo/keto reductase [Clostridium cellulolyticum H10]	23	4.2557e+07	305	34.1735	5.45264
220930582	Ccel_3221	hexokinase [Clostridium cellulolyticum H10]	43	1.29916e+08	431	48.0521	5.22412
220930583	Ccel_3222	hypothetical protein Ccel_3222 [Clostridium cellulolyticum H10]	9	1.10911e+07	281	33.3119	4.99561
220930587	Ccel_3226	methyl-accepting chemotaxis sensory transducer [Clostridium cellulolyticum H10]	52	5.14298e+07	732	79.7163	5.77002
220930588	Ccel_3227	RelA/SpoT domain protein [Clostridium cellulolyticum H10]	8	1.04991e+07	230	26.8409	7.51807
220930595	Ccel_3234	methyl-accepting chemotaxis sensory transducer [Clostridium cellulolyticum H10]	3	1.12132e+07	678	73.5277	4.90674
220930598	Ccel_3237	UDP-glucose 4-epimerase [Clostridium cellulolyticum H10]	10	1.64117e+07	328	35.8857	6.87354
220930599	Ccel_3238	galactokinase [Clostridium cellulolyticum H10]	3	7.93011e+06	397	44.0044	5.16064
220930609	Ccel_3249	two component transcriptional regulator, AraC family [Clostridium cellulolyticum H10]	2	1.77977e+06	531	60.5323	6.27783
220930610	Ccel_3250	aldo/keto reductase [Clostridium cellulolyticum H10]	7	1.15113e+07	364	41.3437	8.00146
220930611	Ccel_3251	hypothetical protein Ccel_3251 [Clostridium cellulolyticum H10]	74	5.32213e+08	311	36.23	5.2876
220930612	Ccel_3252	AMP-dependent synthetase and ligase [Clostridium cellulolyticum H10]	53	1.68119e+08	474	52.8196	6.45557
220930614	Ccel_3254	hypothetical protein Ccel_3254 [Clostridium cellulolyticum H10]	30	1.11384e+08	309	36.5551	6.18896
220930615	Ccel_3255	Orn/DAP/Arg decarboxylase 2 [Clostridium cellulolyticum H10]	81	3.29517e+08	415	46.9602	6.55127
220930616	Ccel_3256	phosphopantetheine-binding [Clostridium cellulolyticum H10]	5	3.3652e+06	83	9.61992	4.60205
220930617	Ccel_3257	hypothetical protein Ccel_3257 [Clostridium cellulolyticum H10]	53	2.0843e+08	437	50.622	5.97314
220930618	Ccel_3258	hypothetical protein Ccel_3258 [Clostridium cellulolyticum H10]	120	6.79592e+08	355	41.23	5.50342
220930619	Ccel_3259	aminotransferase class-III [Clostridium cellulolyticum H10]	49	2.33093e+08	436	48.8238	5.66846
220930620	Ccel_3260	protein of unknown function DUF98 [Clostridium cellulolyticum H10]	14	6.41739e+07	189	22.1154	7.82568
220930622	Ccel_3262	ABC transporter related [Clostridium cellulolyticum H10]	38	1.64735e+08	320	36.2208	6.7124
220930623	Ccel_3263	transcription activator effector binding [Clostridium cellulolyticum H10]	39	7.76757e+08	151	16.8465	6.55127
220930624	Ccel_3264	transcriptional regulator, AraC family [Clostridium cellulolyticum H10]	20	2.1291e+07	287	32.9167	5.92236
220930625	Ccel_3265	excinuclease ABC, A subunit [Clostridium cellulolyticum H10]	71	1.57689e+08	993	110.623	7.62061
220930630	Ccel_3270	hypothetical protein Ccel_3270 [Clostridium cellulolyticum H10]	8	2.12623e+07	279	32.5354	7.84033
220930639	Ccel_3279	hypothetical protein Ccel_3279 [Clostridium cellulolyticum H10]	4	1.42454e+07	188	21.329	9.27588
220930640	Ccel_3280	hypothetical protein Ccel_3280 [Clostridium cellulolyticum H10]	7	9.15796e+06	664	73.0297	4.85596
220930677	Ccel_3317	transcriptional regulator, XRE family [Clostridium cellulolyticum H10]	7	7.43383e+06	281	32.2456	5.14795
220930680	Ccel_3320	RNA methyltransferase, TrmH family, group 3 [Clostridium cellulolyticum H10]	23	6.67397e+07	315	34.0088	9.12939
220930684	Ccel_3324	cysteinyl-tRNA synthetase [Clostridium cellulolyticum H10]	73	1.65315e+08	461	53.1414	6.26514
220930685	Ccel_3325	serine O-acetyltransferase [Clostridium cellulolyticum H10]	6	3.86641e+06	243	26.2766	9.33447
220930690	Ccel_3330	hypothetical protein Ccel_3330 [Clostridium cellulolyticum H10]	8	1.60216e+07	258	30.0561	7.23975
220930691	Ccel_3331	homoserine O-succinyltransferase [Clostridium cellulolyticum H10]	19	3.87765e+07	306	35.7033	5.74463
220930692	Ccel_3332	O-acetylhomoserine/O-acetylserine sulfhydrylase [Clostridium cellulolyticum H10]	84	5.74686e+08	426	46.1067	5.68115
220930695	Ccel_3335	TrkA-C domain protein [Clostridium cellulolyticum H10]	11	8.99155e+06	213	24.4024	6.78564
220930696	Ccel_3336	hypothetical protein Ccel_3336 [Clostridium cellulolyticum H10]	20	6.73816e+07	352	39.1885	9.40771
220930697	Ccel_3337	iron-containing alcohol dehydrogenase [Clostridium cellulolyticum H10]	37	6.3592e+07	391	43.04	5.99854
220930707	Ccel_3347	hypothetical protein Ccel_3347 [Clostridium cellulolyticum H10]	8	2.36144e+07	138	15.9179	4.53857
220930722	Ccel_3362	methionine aminopeptidase, type I [Clostridium cellulolyticum H10]	3	7.18499e+06	270	29.9651	5.33838
220930723	Ccel_3363	hydrogenase accessory protein HypB [Clostridium cellulolyticum H10]	3	494793	220	23.8933	6.22705
220930727	Ccel_3367	NADH-ubiquinone oxidoreductase chain 49kDa [Clostridium cellulolyticum H10]	45	2.09078e+08	359	40.4147	6.32861
220930728	Ccel_3368	NADH dehydrogenase (ubiquinone) 30 kDa subunit [Clostridium cellulolyticum H10]	6	8.31264e+06	126	14.4154	4.83057
220930730	Ccel_3370	respiratory-chain NADH dehydrogenase subunit 1 [Clostridium cellulolyticum H10]	6	1.56575e+07	283	31.6642	9.11475
220930734	Ccel_3374	protein of unknown function DUF1385 [Clostridium cellulolyticum H10]	6	2.28243e+07	308	34.6867	8.5874
220930735	Ccel_3375	ribosomal protein L31 [Clostridium cellulolyticum H10]	16	5.57683e+07	69	7.69281	8.47021
220930736	Ccel_3376	transcription termination factor Rho [Clostridium cellulolyticum H10]	128	2.38349e+08	690	77.2678	9.01221
220930740	Ccel_3381	purine nucleoside phosphorylase [Clostridium cellulolyticum H10]	30	1.10719e+08	235	25.6459	5.68115
220930741	Ccel_3382	sulfatase [Clostridium cellulolyticum H10]	27	1.94446e+07	825	93.6385	8.88037
220930742	Ccel_3383	PAS/PAC sensor signal transduction histidine kinase [Clostridium cellulolyticum H10]	13	1.44439e+07	617	69.2589	7.28369
220930748	Ccel_3389	UDP-N-acetylglucosamine 1-carboxyvinyltransferase [Clostridium cellulolyticum H10]	32	6.9125e+07	421	45.0137	6.21436
220930753	Ccel_3394	two component transcriptional regulator, winged helix family [Clostridium cellulolyticum H10]	44	6.23808e+07	230	26.4368	5.23682
220930756	Ccel_3397	S-layer domain protein [Clostridium cellulolyticum H10]	75	1.1422e+08	760	83.8951	5.42725
220930757	Ccel_3398	hypothetical protein Ccel_3398 [Clostridium cellulolyticum H10]	1980	8.62971e+09	974	102.544	4.97021
220930759	Ccel_3400	glucose-1-phosphate adenylyltransferase, GlgD subunit [Clostridium cellulolyticum H10]	47	1.0281e+08	372	41.7834	6.7124
220930760	Ccel_3401	glucose-1-phosphate adenylyltransferase [Clostridium cellulolyticum H10]	53	1.89961e+08	426	47.0506	6.3667
220930764	Ccel_3405	PP-loop domain protein [Clostridium cellulolyticum H10]	8	1.83032e+07	239	27.1993	8.82178
220930765	Ccel_3406	Ig-like, group 2 [Clostridium cellulolyticum H10]	91	1.07699e+08	952	102.538	9.34912
220930766	Ccel_3407	UTP-glucose-1-phosphate uridylyltransferase [Clostridium cellulolyticum H10]	63	3.14422e+08	290	32.5661	5.47803
220930771	Ccel_3412	glycosyltransferase 36 [Clostridium cellulolyticum H10]	115	1.40118e+08	824	92.8624	5.70654
220930774	Ccel_3415	transketolase [Clostridium cellulolyticum H10]	137	9.24144e+08	662	71.4753	5.45264
220930779	Ccel_3420	protein of unknown function DUF815 [Clostridium cellulolyticum H10]	14	1.34549e+07	429	49.9248	7.37158
220930782	Ccel_3423	superfamily I DNA helicase [Clostridium cellulolyticum H10]	4	1.06354e+07	760	87.4791	6.46826
220930784	Ccel_3425	D-isomer specific 2-hydroxyacid dehydrogenase NAD-binding [Clostridium cellulolyticum H10]	20	1.95807e+07	319	35.3463	6.04932
220930788	Ccel_3429	xylose isomerase [Clostridium cellulolyticum H10]	111	6.58468e+08	439	48.8473	5.46533
220930790	Ccel_3431	xylulokinase [Clostridium cellulolyticum H10]	53	1.8718e+08	509	55.4692	5.43994
220930792	Ccel_3433	2-isopropylmalate synthase/homocitrate synthase family protein [Clostridium cellulolyticum H10]	54	1.32465e+08	520	57.4422	5.33838
220930793	Ccel_3434	2-isopropylmalate synthase [Clostridium cellulolyticum H10]	104	4.81093e+08	508	55.4905	5.52881
220930794	Ccel_3435	ketol-acid reductoisomerase [Clostridium cellulolyticum H10]	229	1.61983e+09	331	36.2543	5.75732
220930795	Ccel_3436	acetolactate synthase, small subunit [Clostridium cellulolyticum H10]	14	7.59224e+07	169	18.552	8.36768
220930796	Ccel_3437	acetolactate synthase, large subunit, biosynthetic type [Clostridium cellulolyticum H10]	25	9.31445e+07	542	58.3692	6.32861
220930797	Ccel_3438	glycoside hydrolase family 43 [Clostridium cellulolyticum H10]	28	6.2752e+07	519	58.9548	5.52881
220930813	Ccel_3454	leucyl-tRNA synthetase [Clostridium cellulolyticum H10]	100	1.70718e+08	814	92.9494	5.64307
220930818	Ccel_3459	putative aminopeptidase [Clostridium cellulolyticum H10]	43	1.15012e+08	371	42.203	5.18604
220930819	Ccel_3460	oligoendopeptidase F [Clostridium cellulolyticum H10]	111	1.49527e+08	601	69.658	5.31299
220930827	Ccel_3468	carbohydrate kinase FGGY [Clostridium cellulolyticum H10]	28	3.08744e+07	535	58.4544	5.5415
220930828	Ccel_3469	L-fucose isomerase-like protein [Clostridium cellulolyticum H10]	67	1.75767e+08	493	54.7125	5.2876
220930833	Ccel_3474	desulfoferrodoxin [Clostridium cellulolyticum H10]	14	358624314	126	13.8478	5.46533
220930835	Ccel_3476	diacylglycerol kinase catalytic region [Clostridium cellulolyticum H10]	31	3.30959e+07	300	33.0731	5.24951
220930837	Ccel_3478	nicotinate-nucleotide pyrophosphorylase [Clostridium cellulolyticum H10]	17	5.60611e+07	278	30.0835	5.5542
220930838	Ccel_3479	L-aspartate oxidase [Clostridium cellulolyticum H10]	25	1.90889e+07	534	58.825	6.17627
220930839	Ccel_3480	quinolinate synthetase complex, A subunit [Clostridium cellulolyticum H10]	12	5.03267e+07	304	33.7492	7.1665
220930840	Ccel_3482	DNA gyrase, A subunit [Clostridium cellulolyticum H10]	114	1.39259e+08	840	95.0851	5.33838
220930842	Ccel_3484	methyltransferase GidB [Clostridium cellulolyticum H10]	6	7.96245e+06	241	27.5329	8.74854
220930843	Ccel_3485	glucose inhibited division protein A [Clostridium cellulolyticum H10]	14	1.6955e+07	627	70.3724	7.21045
220930844	Ccel_3486	tRNA modification GTPase TrmE [Clostridium cellulolyticum H10]	2	2.06891e+06	460	50.2487	5.10986
220930845	Ccel_3487	single-stranded nucleic acid binding R3H domain protein [Clostridium cellulolyticum H10]	36	1.43429e+08	210	23.9996	5.30029
220930846	Ccel_3488	60 kDa inner membrane insertion protein [Clostridium cellulolyticum H10]	11	6.12279e+07	281	31.9969	9.42236

## Sheet: Supplementary Data 1C
Supplementary Data 1C
The relative transcription level of fbfp and mcherry as measured by qPCR
	Fbfp				mCherry
	Replicate 1	Replicate 2	Replicate 3		Replicate 1	Replicate 2	Replicate 3
pMTC9	21.23	22.73	21.98		21.83	22.23	22.58
SL_RS03710	18.81	18.8	19.92		24.96	24.17	24.63
SL_RS07520	14.74	15.61	16.48		23.5	23.66	23.23
SL_RS05015	16.33	16.99	17.88		23.61	22.54	23.4
SL_RS01365	16.85	15.94	17.51		23.78	21.74	22
